# Supplementary material for: Factors associated with international humanitarian aid appeal for disasters from 1995 to 2015: A retrospective database study
Source: PLoS One. 2023 Jun 1;18(6):e0286472. doi: 10.1371/journal.pone.0286472 (PMC10234527; doi:10.1371/journal.pone.0286472)
Supplement: S1 File — (CSV) [file pone.0286472.s001.csv]

Dis No	Year	Seq	Glide	Disaster Group	Disaster Subgroup	Disaster Type	Disaster Subtype	Disaster Subsubtype	Event Name	Country	ISO	Region	Continent	Location	Origin	Associated Dis	Associated Dis2	OFDA Response	Appeal	Declaration	Aid Contribution	Dis Mag Value	Dis Mag Scale	Latitude	Longitude	Local Time	River Basin	Start Year	Start Year (Date)	Start Month	Start Day	End Year	End Month	End Day	Total Deaths	No Injured	No Affected	No Homeless	Total Affected	Reconstruction Costs ('000 US$)	Reconstruction Costs, Adjusted ('000 US$)	Insured Damages ('000 US$)	Insured Damages, Adjusted ('000 US$)	Total Damages ('000 US$)	Total Damages, Adjusted ('000 US$)	CPI	Adm Level	Admin1 Code	Admin2 Code
2014-0461-NER	2014	0461		Natural	Biological	Animal accident				Niger (the)	NER	Western Africa	Africa	Near Niamey					No	No								2014	1/1/2014	11	17	2014	11	17	12		5		5							87.36629784
2002-9841-PAN	2002	9841		Complex Disasters	Complex Disasters	Complex Disasters	Famine			Panama	PAN	Central America	Americas	Chiriqui province					Yes	No								2002	1/1/2002	6		2002					3000		3000							66.3819637
1995-9448-PRK	1995	9448		Complex Disasters	Complex Disasters	Complex Disasters	Famine			Korea (the Democratic People's Republic of)	PRK	Eastern Asia	Asia		Fractured economic infrastructure, inadequate food production			Yes	No	No								1995	1/1/1995			2002			610000		8000000		8000000							56.23630002
1998-9266-KHM	1998	9266		Complex Disasters	Complex Disasters	Complex Disasters	Famine			Cambodia	KHM	South-Eastern Asia	Asia	N.A. on the source					No	No								1998	1/1/1998	9		1998					900000		900000							60.15741089
1998-9236-SDN	1998	9236		Complex Disasters	Complex Disasters	Complex Disasters	Famine			Sudan (the)	SDN	Northern Africa	Africa						No	No								1998	1/1/1998	7		1998					2600000		2600000							60.15741089
2005-9819-NIC	2005	9819		Complex Disasters	Complex Disasters	Complex Disasters				Nicaragua	NIC	Central America	Americas	Northern	Heavy rainfall and pest infestation				No	No								2005	1/1/2005	8		2005	8				12500		12500							72.07141045
2007-9070-BDI	2007	9070		Complex Disasters	Complex Disasters	Complex Disasters	Famine			Burundi	BDI	Eastern Africa	Africa	Kayanza province, central and north regions	Heavy rains				No	No								2007	1/1/2007	2		2007	2				2000000		2000000							76.5186792
2008-9165-BGD	2008	9165		Complex Disasters	Complex Disasters	Complex Disasters				Bangladesh	BGD	Southern Asia	Asia	Baghaichari, Barkal, Jurachari, Bilaichari sub-districts (Rangamati district), Rowangchari, Ruma, Thanchi sub-districts (Bandarban district)	Rodent infestation	Food shortage		Yes	No	No								2008	1/1/2008	4		2008	7				128400		128400							79.4563044
2008-9165-IND	2008	9165		Complex Disasters	Complex Disasters	Complex Disasters				India	IND	Southern Asia	Asia	Lunglei, Mamit, Lawngtlai, Saiha districts (Mizoram state)	Rodent infestation	Food shortage		Yes	No	No								2008	1/1/2008			2008					710000		710000							79.4563044
2012-9629-CAF	2012	9629		Complex Disasters	Complex Disasters	Complex Disasters				Central African Republic	CAF	Middle Africa	Africa	Vakaga	Limited food stocks, conflict, limited humanitarian access	Food shortage		Yes	No	No								2012	1/1/2012			2012					45000		45000							84.7304789
2012-9159-YEM	2012	9159	OT-2012-000073	Complex Disasters	Complex Disasters	Complex Disasters				Yemen	YEM	Western Asia	Asia	Sana\'a, Hajjah, Al Baida	Lack of access to and availability of food	Food shortage			No	No								2012	1/1/2012	6		2012	6				1437214		1437214							84.7304789
2010-9082-SOM	2010	9082	DR-2011-000029	Natural	Climatological	Drought	Drought			Somalia	SOM	Eastern Africa	Africa	Bakool, Shabelle Hoose, Shabelle Dhexe, Bay, Galgaduud, Gedo, Hiraan, Juba Dhexe, Juba Hoose, Mudug, Sanaag, Sool, Togdheer, Woqooyi Galbeed, Awdal, Bari, Nugaal province	Failure of Gu and Deyr rain y seasons in 2009	Famine			Yes	Yes			Km2					2010	1/1/2010	2		2011	11		20000		4000000		4000000							80.47228515	1	2688;2689;2690;2691;2693;2694;2695;2696;2697;2698;2699;2700;2701;2702;2703;2704;2705
2002-9124-MWI	2002	9124		Natural	Climatological	Drought	Drought			Malawi	MWI	Eastern Africa	Africa	Balaka, Blantyre, Chikwawa, Machinga, Mangochi, Mulanje, Nsanje, Phalombe, Thyolo, Zomba districts (Southern Region Province)		Famine			Yes	Yes			Km2					2002	1/1/2002	2		2002			500		2829435		2829435							66.3819637	2		19321;19322;19325;19328;19329;19330;42174;42175;42176;42177
2005-9067-BDI	2005	9067		Natural	Climatological	Drought	Drought			Burundi	BDI	Eastern Africa	Africa	Busoni, Bugabira, Ntega, Kirundo districts (Kirundo province), Ruyigi, Cankuzo, Rutana, Muyinga provinces	Lack of rain, prolonged dry season	Crop failure	Famine		Yes	Yes			Km2					2005	1/1/2005	1		2006	1		120		2150000		2150000							72.07141045	1;2	40546;40554;40557;40558	40638;40639;40642;40643
1999-9388-KEN	1999	9388		Natural	Climatological	Drought	Drought			Kenya	KEN	Eastern Africa	Africa	Nyandarua, Nyeri districts (Central province), Kilifi, Kwale, Lamu, Taita Taveta, Tana River districts (Coast province), Isiolo, Kitui, Machakos, Makueni, Marsabit, Mbeere, Moyale, Mwingi, Tharaka districts (Eastern province), Garissa, Mandera, Wajir districts (North Eastern province), Baringo, Kajiado, Keiyo, Laikipia, Marakwet, Samburu, Trans Mara, Turkana, West Pokot districts (Rift Valley pro…		Food shortage			Yes	Yes	6498		Km2					1999	1/1/1999	12		2002			85		23000000		23000000							61.47366718	2		51337;51338;51340;51341;51342;51345;51346;51348;51349;51350;51351;51352;51353;51357;51358;51359;51361;51363;51364;51377;51380;51381;51384;51385;51389;51390;51392;51394
2000-9186-AFG	2000	9186		Natural	Climatological	Drought	Drought			Afghanistan	AFG	Southern Asia	Asia	Kandahar, Hilmand, Nimroz, Zabul, Uruzgan provinces (south-west), Hirat, Farah, Badghis provinces (west), Paktika, Khost, Ghazni provinces (south), Baghlan, Kunduz, Takhar, Badakhshan provinces (north-east)		Water shortage	Famine		Yes		715539		Km2					2000	1/1/2000	5		2002			37		2580000		2580000					50	79	63.54954734	1	272;273;274;277;279;281;282;285;287;289;293;295;300;303;99881
2005-9719-KEN	2005	9719		Natural	Climatological	Drought	Drought			Kenya	KEN	Eastern Africa	Africa	Makueni, Kitui, Marsabit, Isiolo, Mwingi, Kitui, Moyale districts (Eastern province), Malindi, Kwale, Kilifi, Taita Taveta, Tana river districts (Coast province), Mandera, Wajir, Garissa, Ijara districts (North Eastern province), Kajiado, Turkana, Samburu, Laikipia districts (Rift Valley province).	Lack of rains	Famine			Yes	Yes			Km2					2005	1/1/2005	12		2006			27		3500000		3500000							72.07141045	2		51340;51341;51343;51345;51346;51348;51349;51351;51352;51357;51358;51361;51362;51363;51364;51380;51384;51389;51392
1999-9404-PRY	1999	9404		Natural	Climatological	Drought	Drought			Paraguay	PRY	South America	Americas	Concepcion, San Pedro Department, Alto Paraguay, Boqueon, Presidente Hayes	Lack of rain, extreme temperature	Cold wave		Yes	Yes	Yes	631		Km2					1999	1/1/1999	6		2002			12		40000		40000							61.47366718
1996-9119-DJI	1996	9119		Natural	Climatological	Drought	Drought			Djibouti	DJI	Eastern Africa	Africa	Gouvetto, Kabah-Kabah, Assamo, Guestir, Ali-Addeh, Hol-Hol (Ali-Sabieh dist.), Yokobi, Asseyla (Dikhil dist.), Makrassoul, Dorba, Assa-Guela, Dabnou, Adgueno, Assal, Neima, Debne-Auri, Bahlo (Tadjourah dist.), Adguenou (Obock dist.), Damerjob, Artawea	Lack rainfall				Yes	No	70		Km2					1996	1/1/1996	2		1996					100000		100000							57.88470588
1996-9089-RWA	1996	9089		Natural	Climatological	Drought	Drought			Rwanda	RWA	Eastern Africa	Africa	Ginkongoro		Food shortage	Famine		Yes	No			Km2					1996	1/1/1996	12		1997					82000		82000							57.88470588
1996-9326-KEN	1996	9326		Natural	Climatological	Drought	Drought			Kenya	KEN	Eastern Africa	Africa	Garissa, Isiolo, Wajir, Mandera, Turkana, Baringo, Kifili, Meru, Makueni, Marsabit/moyale, Tana river, Kitui, Mwingi, Mbere, Tharaka Nithi, Nyambene, Machakos, Taita Taveta, Muranga/Makuyu/Maragwa, Kajiado, Kilifi districts				Yes	Yes	Yes	32256		Km2					1997	1/1/1997	1		1998					1600000		1600000							57.88470588
1997-9099-NER	1997	9099		Natural	Climatological	Drought	Drought			Niger (the)	NER	Western Africa	Africa			Food shortage	Famine		Yes	No			Km2					1997	1/1/1997	4		1998					8500		8500							59.23786573
1997-9100-MRT	1997	9100		Natural	Climatological	Drought	Drought			Mauritania	MRT	Western Africa	Africa	Brakna, Tagant, Assaba, Adrar and Inchiri regions		Crop failure	Famine	Yes	Yes	No			Km2					1997	1/1/1997	3		1998					21400		21400							59.23786573
1997-9227-NIC	1997	9227		Natural	Climatological	Drought	Drought			Nicaragua	NIC	Central America	Americas	Mozonte, Ocotal, Santa Maria de Macuelito, San Lucas, Somoto, Yalaguina, Achuapa, Santa Rosa del Penon, Palacaguina, Totogalpa, San Juan de Limay, San Nicolas, Larreynaga, El Sauce, El Jicaral, San Francisco, San Pedro, Villanueva, Santo Tomas, Somototill	El Nino				Yes	No	164	134	Km2					1997	1/1/1997	9		1997					290000		290000					2000	3376	59.23786573
1997-9525-VNM	1997	9525		Natural	Climatological	Drought	Drought			Viet Nam	VNM	South-Eastern Asia	Asia	Quang Tri, Quang Binh, Quang Ngai, Quang Nam, Ha Tinh, Nghe An, Binh Dinh, Gia Lai, Kon Tun provinces		Food shortage			Yes	No	85		Km2					1997	1/1/1997	12		1998	6				3000000		3000000					407000	687061	59.23786573
1998-9087-FSM	1998	9087		Natural	Climatological	Drought	Drought			Micronesia (Federated States of)	FSM	Micronesia	Oceania	Pohnpei, Chuuk, Yap states	El Nino				Yes	Yes			Km2					1998	1/1/1998	3		1998					28800		28800							60.15741089
1999-9086-KIR	1999	9086		Natural	Climatological	Drought	Drought			Kiribati	KIR	Micronesia	Oceania	South Tarawa, Ocean Island					Yes	Yes			Km2					1999	1/1/1999	3		1999					84000		84000							61.47366718
2000-9495-ARM	2000	9495		Natural	Climatological	Drought	Drought			Armenia	ARM	Western Asia	Asia	Ararat, Armavir, Gergharkunik, Aragatsotn, Shirak, Kotayk, Tavush, Lori provinces		Heat wave			Yes		16545	1720	Km2					2000	1/1/2000	6		2000					297000		297000					100000	157358	63.54954734	1	453;454;455;456;457;458;460;462
2001-9409-MRT	2001	9409		Natural	Climatological	Drought	Drought			Mauritania	MRT	Western Africa	Africa	Assaba, Brakna, Gorgol, Tagant, Nouackchott, Inchiri, Adrar, Hodh el Gharbi, Hodh ech Chargi, Tiris-Zemmour, Dakhlet-Nouadhibou provinces		Food shortage			Yes		417		Km2					2001	1/1/2001	4		2003					1000000		1000000							65.34555871	1	2004;2005;2006;2007;2008;2010;2011;2012;2013;2014;2015
2001-9498-LKA	2001	9498		Natural	Climatological	Drought	Drought			Sri Lanka	LKA	Southern Asia	Asia	Hambantota district (Southern province), Kurunegala, Puttalam districts (North Western provinces), Ratnapura district (Sabaragamuwa province), Moneragala, Badulla districts (Uva province), Ampara district (Eastern province)	Lack of rain			Yes	Yes		478		Km2					2001	1/1/2001	9		2002					1000000		1000000							65.34555871	2		25832;25837;25838;25845;25847;25849;25850
2001-9383-NIC	2001	9383		Natural	Climatological	Drought	Drought			Nicaragua	NIC	Central America	Americas	Nueva Segovia, Madriz, Esteli, Leon, Chinandega, Carazo, Boaco, Jinotega, Matagalpa provinces		Food shortage			Yes			1077	Km2					2001	1/1/2001	8		2001					188000		188000							65.34555871	1	2187;2188;2189;2191;2193;2194;2195;2198;2199
2002-9535-GMB	2002	9535		Natural	Climatological	Drought	Drought			Gambia (the)	GMB	Western Africa	Africa	NO DATA: all country selected: Central River, Kanifing Municipal Council, Lower River, North Bank, Upper River, West Coast provinces	Insufficient rains	Food shortage			Yes				Km2					2002	1/1/2002	5		2002														66.3819637	1	1285;1287;1288;1289;1290;112869
2006-9425-MLI	2006	9425		Natural	Climatological	Drought	Drought			Mali	MLI	Western Africa	Africa	Kidal province	Scarcity of rain	Famine			Yes				Km2					2006	1/1/2006	8		2006	9				25000		25000							74.39638749	1	1929
2007-9494-LSO	2007	9494		Natural	Climatological	Drought	Drought			Lesotho	LSO	Southern Africa	Africa	Maseru, Mafeteng, Leribe, Butha Buthe, Berea, Mohale's Hoek, Quthing provinces (Lowlands region)		Food shortage		Yes	Yes				Km2					2007	1/1/2007	7		2008					475000		475000							76.5186792	1	1803;1804;1805;1806;1807;1808;1811
2010-9292-MRT	2010	9292		Natural	Climatological	Drought	Drought			Mauritania	MRT	Western Africa	Africa	Assaba, Brakna, Gorgol, Guidimakha, Hodh Ech Gharbi, Nouakchott, Tagant, Trarza provinces; Amourj, Bassikounou, Djigueni, Nema, Timbedra districts (Hodh Ech Chargi province) (Southern Mauritania/Sahel region)	Seasonal rain above the average in 2010 and 2011	Food shortage			Yes				Km2					2010	1/1/2010			2011					838000		838000							80.47228515	1;2	2005;2006;2008;2009;2011;2013;2014;2016	19511;19512;19513;19514;19516
2011-9524-BFA	2011	9524		Natural	Climatological	Drought	Drought			Burkina Faso	BFA	Western Africa	Africa	Sahel, Centre-nord, Est, Centre-ouest and Centre-est provinces		Food shortage			Yes				Km2					2011	1/1/2011	12		2012					2850000		2850000							83.01267439	1	40279;40280;40281;40283;40287
2013-9146-NAM	2013	9146	DR-2013-000062	Natural	Climatological	Drought	Drought			Namibia	NAM	Southern Africa	Africa	Kavango, Ohangwena, Oshikoto, Kunene provinces	Limited rainfall	Food shortage		Yes	Yes	Yes			Km2					2013	1/1/2013	1		2014	1				780000		780000					64000	74443	85.97164225	1	2141;2143;2144;2148
1997-9244-IDN	1997	9244		Natural	Climatological	Drought	Drought			Indonesia	IDN	South-Eastern Asia	Asia	Irian Jaya Province	El Nino	Wildfire	Famine		No	No	12741	4891	Km2					1997	1/1/1997	9		1997	11		672		1065000		1065000					88000	148554	59.23786573
1999-9122-PAK	1999	9122		Natural	Climatological	Drought	Drought			Pakistan	PAK	Southern Asia	Asia	Thar, Kohistan, Kachoo (Sindh province), Lasbela, Kharan, Chaghi, Loralai,Zhob, Khuzdar, Kalat, Killa Saifullah, Pshin districts (Baluchistan Province)	Lack of rain	Heat wave			No	No	24192		Km2					1999	1/1/1999	11		2003			143		2200000		2200000					247000	401798	61.47366718
1997-9263-PNG	1997	9263		Natural	Climatological	Drought	Drought			Papua New Guinea	PNG	Melanesia	Oceania	Milne Bay, Morobe, Madang, East	El Nino	Wildfire		Yes	No	No	17528	452800	Km2					1997	1/1/1997	9		1998			60		500000		500000							59.23786573
1998-9330-GIN	1998	9330		Natural	Climatological	Drought	Drought			Guinea	GIN	Western Africa	Africa			Food shortage			No	No			Km2					1998	1/1/1998	2		1998	2		12											60.15741089
1998-9109-PHL	1998	9109		Natural	Climatological	Drought	Drought			Philippines (the)	PHL	South-Eastern Asia	Asia	All country	El Nino				No	No			Km2					1998	1/1/1998	4		1998			8		2600000		2600000							60.15741089
1995-9026-BFA	1995	9026		Natural	Climatological	Drought	Drought			Burkina Faso	BFA	Western Africa	Africa	Bam, Kadigo, Outbritenga, Oudalan, Sanmatenga, Seno, Soum, Yatenga provinces		Food shortage	Famine		No	No			Km2					1995	1/1/1995	12		1996					75590		75590							56.23630002
1996-9328-IND	1996	9328		Natural	Climatological	Drought	Drought			India	IND	Southern Asia	Asia	Rajasthan					No	No		72000	Km2					1996	1/1/1996	3		1996	4											542400	937035	57.88470588
1996-9097-MEX	1996	9097		Natural	Climatological	Drought	Drought			Mexico	MEX	Central America	Americas	North					No	No			Km2					1996	1/1/1996	5		1996												1200000	2073086	57.88470588
1996-9326-TZA	1996	9326		Natural	Climatological	Drought	Drought			Tanzania, United Republic of	TZA	Eastern Africa	Africa	Lake Victoria, North East, Coastal Region		Food shortage	Water shortage		No	No			Km2					1996	1/1/1996			2000					3000000		3000000							57.88470588
1996-9220-SDN	1996	9220		Natural	Climatological	Drought	Drought			Sudan (the)	SDN	Northern Africa	Africa	Beja (Red Sea state)					No	No			Km2					1996	1/1/1996	12		1996					160000		160000							57.88470588
1997-9239-AGO	1997	9239		Natural	Climatological	Drought	Drought			Angola	AGO	Middle Africa	Africa						No	No			Km2					1997	1/1/1997	3		1998					105000		105000							59.23786573
1997-9557-CHN	1997	9557		Natural	Climatological	Drought	Drought			China	CHN	Eastern Asia	Asia	Shandong					No	No		60000	Km2					1997	1/1/1997	5		1997	8											169100	285459	59.23786573
1997-9023-ECU	1997	9023		Natural	Climatological	Drought	Drought			Ecuador	ECU	South America	Americas	Celica, Macara, Puyango, Pindal, Sozoranga, Zapotillo counties (Loja province), Arenillas, Las Lajas, Huaquillas counties (El Oro province)	Lack rainfall				No	Yes	89		Km2					1997	1/1/1997	2		1997					34000		34000							59.23786573
1997-9091-ETH	1997	9091		Natural	Climatological	Drought	Drought			Ethiopia	ETH	Eastern Africa	Africa	Borena, Bale (Oromiya state) South Ome zone, Somali state					No	No			Km2					1997	1/1/1997	2		1997					986200		986200							59.23786573
1997-9105-FRA	1997	9105		Natural	Climatological	Drought	Drought			France	FRA	Western Europe	Europe						No	No			Km2					1997	1/1/1997	4		1997												10000	16881	59.23786573
1997-9074-GUY	1997	9074		Natural	Climatological	Drought	Drought			Guyana	GUY	South America	Americas	Rupununi Region	El Nino				No	Yes	1714		Km2					1997	1/1/1997	7		1998					607200		607200					29000	48955	59.23786573
1997-9305-HND	1997	9305		Natural	Climatological	Drought	Drought			Honduras	HND	Central America	Americas	Choluteca, Valle, Francisco Morazan, El Para�so, Comayagua departments					No	No	10		Km2					1997	1/1/1997	12		1997														59.23786573
1997-9105-ITA	1997	9105		Natural	Climatological	Drought	Drought			Italy	ITA	Southern Europe	Europe						No	No			Km2					1997	1/1/1997	4		1997												800000	1350488	59.23786573
1997-9300-SLB	1997	9300		Natural	Climatological	Drought	Drought			Solomon Islands	SLB	Melanesia	Oceania	Choiseul, Isabel, Western, Central provinces		Water shortage			No	No			Km2					1997	1/1/1997	11		1997														59.23786573
1997-9043-TCD	1997	9043		Natural	Climatological	Drought	Drought			Chad	TCD	Middle Africa	Africa		Lack of rainfall	Crop failure			No	No			Km2					1997	1/1/1997			1997					356000		356000							59.23786573
1997-9105-PRT	1997	9105		Natural	Climatological	Drought	Drought			Portugal	PRT	Southern Europe	Europe						No	No			Km2					1997	1/1/1997	4		1997												10000	16881	59.23786573
1998-9153-BFA	1998	9153		Natural	Climatological	Drought	Drought			Burkina Faso	BFA	Western Africa	Africa			Food shortage			No	No			Km2					1998	1/1/1998	3		1998					20700		20700							60.15741089
1998-9114-BRA	1998	9114		Natural	Climatological	Drought	Drought			Brazil	BRA	South America	Americas	Nord East, Piaui State	El Nino				No	Yes			Km2					1998	1/1/1998	4		1999					10000000		10000000					122000	202801	60.15741089
1998-9346-CPV	1998	9346		Natural	Climatological	Drought	Drought			Cabo Verde	CPV	Western Africa	Africa	Praia (Santiago Isl.), Fogo Isl., San Vicente, San Nicolau and Sal.		Food shortage	Famine		No	No			Km2					1998	1/1/1998	3		1998					10000		10000							60.15741089
1998-9670-IRQ	1998	9670		Natural	Climatological	Drought	Drought			Iraq	IRQ	Western Asia	Asia			Water shortage			No	No			Km2					1998	1/1/1998			2001														60.15741089
1998-9210-CUB	1998	9210		Natural	Climatological	Drought	Drought			Cuba	CUB	Caribbean	Americas	Guantanamo, Las Tuna, Holguin, Santiago de Cuba, Granma, Matanzas Provinces		Food shortage			No	No		994	Km2					1998	1/1/1998	1		1998					820000		820000					180000	299215	60.15741089
1998-9077-COL	1998	9077		Natural	Climatological	Drought	Drought			Colombia	COL	South America	Americas		El Nino				No	No			Km2					1998	1/1/1998	1		1998					100000		100000							60.15741089
1998-9216-CRI	1998	9216		Natural	Climatological	Drought	Drought			Costa Rica	CRI	Central America	Americas	Guarracaste, Central, South Pacific, Valle Central, Valle del Cuarco regions/provinces	El Nino				No	Yes		30	Km2					1998	1/1/1998	5		1998												23000	38233	60.15741089
1998-9237-ETH	1998	9237		Natural	Climatological	Drought	Drought			Ethiopia	ETH	Eastern Africa	Africa						No	No			Km2					1998	1/1/1998	7		1998												15600	25932	60.15741089
1998-9324-FJI	1998	9324		Natural	Climatological	Drought	Drought			Fiji	FJI	Melanesia	Oceania	Viti Levu, Yasawa, Vanua Levu	Lack of rain, El Nino				No	Yes	402	13700	Km2					1998	1/1/1998	1		1998					263455		263455							60.15741089
1998-9620-MOZ	1998	9620		Natural	Climatological	Drought	Drought			Mozambique	MOZ	Eastern Africa	Africa	Maputo, Gaza, Inhame (south)					No	No			Km2					1998	1/1/1998	4		1999														60.15741089
1998-9062-MYS	1998	9062		Natural	Climatological	Drought	Drought			Malaysia	MYS	South-Eastern Asia	Asia	Sabah					No	No		30	Km2					1998	1/1/1998	3		1998					5000		5000							60.15741089
1998-9028-NAM	1998	9028		Natural	Climatological	Drought	Drought			Namibia	NAM	Southern Africa	Africa						No	No			Km2					1998	1/1/1998	12		1999					25000		25000					1000	1662	60.15741089
1998-9197-RUS	1998	9197		Natural	Climatological	Drought	Drought			Russian Federation (the)	RUS	Eastern Europe	Europe	Tartarstan					No	No		7900	Km2					1998	1/1/1998	7		1998														60.15741089
1998-9223-SLB	1998	9223		Natural	Climatological	Drought	Drought			Solomon Islands	SLB	Melanesia	Oceania	Basakana Island	El Nino				No	No		1	Km2					1998	1/1/1998	8		1998					380		380							60.15741089
1998-9216-SLV	1998	9216		Natural	Climatological	Drought	Drought			El Salvador	SLV	Central America	Americas						No	No			Km2					1998	1/1/1998	5		1998												170000	282592	60.15741089
1998-9265-UGA	1998	9265		Natural	Climatological	Drought	Drought			Uganda	UGA	Eastern Africa	Africa						No	No			Km2					1998	1/1/1998	1		1999					126000		126000					1600	2660	60.15741089
1998-9361-ZWE	1998	9361		Natural	Climatological	Drought	Drought			Zimbabwe	ZWE	Eastern Africa	Africa	Southern (Matabeleland)					No	Yes			Km2					1998	1/1/1998	11		1998					55000		55000							60.15741089
1999-9079-CHN	1999	9079		Natural	Climatological	Drought	Drought			China	CHN	Eastern Asia	Asia	North Region		Water shortage			No	No		90000	Km2					1999	1/1/1999	3		1999					19000000		19000000							61.47366718
1999-9629-MUS	1999	9629		Natural	Climatological	Drought	Drought			Mauritius	MUS	Eastern Africa	Africa	Nationwide		Water shortage			No	No			Km2					1999	1/1/1999	1		1999	4											175000	284675	61.47366718
1999-9149-ESP	1999	9149		Natural	Climatological	Drought	Drought			Spain	ESP	Southern Europe	Europe	Andalousie, Estr�madure, Castille (centre), Levant (Murcie, Valence, Catalogne, Aragon					No	No			Km2					1999	1/1/1999	4		1999												3200000	5205481	61.47366718
1999-9122-IRN	1999	9122		Natural	Climatological	Drought	Drought			Iran (Islamic Republic of)	IRN	Southern Asia	Asia	Fars, Buchehr, Yazd, Kerman, Sistan-Baluchestan, Kohkiluyeh Boyer-Ahmad, Hormuzgan, Khuzestan provinces	Lack of rain				No	No	3372	2500	Km2					1999	1/1/1999	4		2001					37000000		37000000					3300000	5368152	61.47366718
1999-9153-ISR	1999	9153		Natural	Climatological	Drought	Drought			Israel	ISR	Western Asia	Asia						No	Yes			Km2					1999	1/1/1999	4		1999												75000	122003	61.47366718
1999-9037-LAO	1999	9037		Natural	Climatological	Drought	Drought			Lao People's Democratic Republic (the)	LAO	South-Eastern Asia	Asia						No	No			Km2					1999	1/1/1999	1		1999					20000		20000							61.47366718
1999-9212-MAR	1999	9212		Natural	Climatological	Drought	Drought			Morocco	MAR	Northern Africa	Africa	Tiznit				Yes	No	Yes			Km2					1999	1/1/1999	6		2001					275000		275000					900000	1464042	61.47366718
1999-9171-MEX	1999	9171		Natural	Climatological	Drought	Drought			Mexico	MEX	Central America	Americas	Coahuila, Chichuahua, Durango, Sonora, Sinoloa State					No	Yes		1200	Km2					1999	1/1/1999	5		2000					65000		65000					100000	162671	61.47366718
1999-9085-URY	1999	9085		Natural	Climatological	Drought	Drought			Uruguay	URY	South America	Americas	Artigas, Salto, Paysandu, Rio Negro, Cerro Largo, Tacuarembo, Rivera Departments		Wildfire	Food shortage		No	No			Km2					1999	1/1/1999	6		2000												250000	406678	61.47366718
1999-9358-USA	1999	9358		Natural	Climatological	Drought	Drought			United States of America (the)	USA	Northern America	Americas	Kentucky, Maryland, Ohio, Pennsylvania, Virginia , West Virginia					No	Yes			Km2					1999	1/1/1999	7		1999												1100000	1789384	61.47366718
1999-9084-VNM	1999	9084		Natural	Climatological	Drought	Drought			Viet Nam	VNM	South-Eastern Asia	Asia	Central - North regions					No	No		1650	Km2					1999	1/1/1999	1		1999					1400000		1400000							61.47366718
2006-9741-CHN	2006	9741		Natural	Climatological	Drought	Drought			China	CHN	Eastern Asia	Asia	Sichuan Sheng, Chongqing Shi, Guizhou Sheng, Zhejiang Sheng, Anhui Sheng, Jiangxi Sheng, Hunan Sheng, Hubei Sheng provinces		Heat wave							Km2					2006	1/1/2006	5	1	2006	9	10	134		18000000		18000000					2910000	3911480	74.39638749	1	898;900;905;911;912;914;924;930
1999-9388-UGA	1999	9388		Natural	Climatological	Drought	Drought			Uganda	UGA	Eastern Africa	Africa	Abim, Amudat, Kaabong, Kotido, Moroto, Nakapiripirit, Napak provinces		Famine							Km2					1999	1/1/1999	8		2001			115		700000		700000							61.47366718	1	743;744;765;772;773;775;47074
2004-9288-KEN	2004	9288		Natural	Climatological	Drought	Drought			Kenya	KEN	Eastern Africa	Africa	Kitui, Mbeere, Mwingi, Marsabit districts (Eastern province), Turkana, Kajiado, Narok districts (Rift Valley province), Mandera, Wajir, Garissa, Ijara districts (North Eastern province), Tana river, Kilifi, Kwale, Taita Taveta, Malindi districts (Coast province), Nyanza, Central provinces	Poor rainfall	Crop failure	Food shortage						Km2					2004	1/1/2004	7		2004			80		2300000		2300000							69.70644216	1;2	51325;51330	51340;51341;51343;51345;51346;51349;51352;51353;51358;51361;51362;51363;51364;51380;51388;51392
2002-9852-UGA	2002	9852		Natural	Climatological	Drought	Drought			Uganda	UGA	Eastern Africa	Africa	Kaabong, Kotido, Abim, Moroto, Nakapiripirit provinces (Karamoja region)		Food shortage							Km2					2002	1/1/2002	6		2002			79		655000		655000							66.3819637	1	743;765;772;773;47074
2001-9152-AGO	2001	9152		Natural	Climatological	Drought	Drought			Angola	AGO	Middle Africa	Africa	Cuanza Sul province		Famine							Km2					2001	1/1/2001	1		2001			58											65.34555871	1	403
2001-9383-GTM	2001	9383		Natural	Climatological	Drought	Drought			Guatemala	GTM	Central America	Americas	Chiquimula province		Famine							Km2					2001	1/1/2001	9		2001			41		113596		113596					14000	21425	65.34555871	1	64840
2015-9410-PNG	2015	9410	CW-2015-000116-PNG	Natural	Climatological	Drought	Drought			Papua New Guinea	PNG	Melanesia	Oceania	Kandep district (Enga province), Sirunki city (Lagaip district, Enga province), Mendi, Ialibu, Pangia districts (Southern Highlands province), Tambul district (Western Highlands province), Menyamya district (Morobe province); Kundiawa, Gembogl, Sinasina(-Yongomugl), Gumine, Chuave, Kerowagi, Karimui (-Nomane) districts (Chimbu province), Henganofi, Goroka (Unggai-Bena) districts (Eastern Highland…	El nino	Cold wave		Yes					Km2					2015	1/1/2015	5		2015	10		24		2520000		2520000					60000	68595	87.46993221	1;2	2298	37471;37475;37476;37477;37478;37479;37480;37481;37482;37484;37489;37490;37495;37497;37524;37546;37549;37551;37566
1999-9388-SOM	1999	9388		Natural	Climatological	Drought	Drought			Somalia	SOM	Eastern Africa	Africa	Ceel Barde, Rab Dhuure, Tayeeglow, Xudur districts (Bakool province), Garbahaarey, Baardheere districts (Gedo province), Bay, Hiraan provinces		Food shortage							Km2					2000	1/1/2000	1		2001			21		1200000		1200000							61.47366718	1;2	2691;2695	25657;25658;25659;25661;25678;25682
2000-9222-IND	2000	9222		Natural	Climatological	Drought	Drought			India	IND	Southern Asia	Asia	New Delhi city (Delhi province), Gujarat, Rajasthan, Madhya Prasdesh, Andhra Pradesh, Orissa, Maharashtra provinces		Heat wave	Food shortage			Yes	2247		Km2					2000	1/1/2000	4		2001			20		50000000		50000000					588000	925262	63.54954734	1	1485;1489;1491;1498;1504;1506;70079
2015-9411-IDN	2015	9411		Natural	Climatological	Drought	Drought			Indonesia	IDN	South-Eastern Asia	Asia	Lani Jaya (Jayawijaya district, Papua province), Puncakjaya district (Papua province)		Cold wave	Food shortage						Km2					2015	1/1/2015	7		2015	7		11											87.46993221	2		73686;73832
2001-9122-MOZ	2001	9122		Natural	Climatological	Drought	Drought			Mozambique	MOZ	Eastern Africa	Africa	Maputo, Gaza, Inhambane, Sofala, Tete, Zambezia provinces								900	Km2					2002	1/1/2002	3		2002			9		600000		600000							65.34555871	1	2113;2114;2120;2121;2122;41373
2003-9035-MOZ	2003	9035		Natural	Climatological	Drought	Drought			Mozambique	MOZ	Eastern Africa	Africa	Magoe, Zumbu, Cahora Bassa, Changara, Moatize, Chiuta, Mutarara districts (Tete province)									Km2					2003	1/1/2003	1		2003	1		9		119500		119500							67.88889569	2		21935;21936;21938;21940;21942;21943;21945
1999-9388-BDI	1999	9388		Natural	Climatological	Drought	Drought			Burundi	BDI	Eastern Africa	Africa	Bugabira, Busoni, Kirundo, Ntega districts (Kirundo province), Gihanga district (Bubanza province), Rumonge district (Bururi province), Buganda, Rugombo districts (Cibitoke province), Gitega, Ruyigi, Karuzi, Rutana, Makamba, Muyinga, Cankuzo provinces									Km2					1999	1/1/1999	10		2001			6		650000		650000							61.47366718	1;2	40546;40548;40549;40552;40554;40557;40558	40596;40605;40610;40638;40639;40642;40643;48356
2008-9302-KEN	2008	9302	OT-2008-000098	Natural	Climatological	Drought	Drought			Kenya	KEN	Eastern Africa	Africa	Sacho, Marigat, Mukutani, Tenges, Kolowa, Tangulbei, Nginyang cities/towns (Baringo district, Rift Valley province), Samburu district (Rift valley province), Turkana, West Pokot, Administrative Unit Not Available districts (North Rift Valley province), Central, Eastern, North Eastern, Coast provinces	Poor November rain			Yes					Km2					2008	1/1/2008	7		2009			4		3800000		3800000							79.4563044	1;2	51325;51326;51327;51329	51377;51389;51392;51394;61001
2008-9550-PRY	2008	9550	DR-2008-000157	Natural	Climatological	Drought	Drought			Paraguay	PRY	South America	Americas	Filadelfia, Loma Plata, Mariscal Estigarribia towns (Mcal. Estigarribia district, Boqueron province), Alto Paraguay, Presidente Hayes provinces	Prolonged dry spelle and hig temperatures			Yes		Yes			Km2					2008	1/1/2008	9		2008			4		18000		18000							79.4563044	1;2	2311;2326	23810
2000-9318-MDA	2000	9318		Natural	Climatological	Drought	Drought			Moldova (the Republic of)	MDA	Eastern Europe	Europe	Balti, Cahul, Chisinau, Dubasari, Edinet, Gagauzia, Lapusna, Orhei, Soroca, Tighina, Ungheni provinces									Km2					2000	1/1/2000	5		2000	6		2											63.54954734	1	2062;2063;2064;2066;2067;2068;2069;2070;2071;2072;2073
2005-9722-SOM	2005	9722		Natural	Climatological	Drought	Drought			Somalia	SOM	Eastern Africa	Africa	Gedo, Bakool, Bay, Hiraan, Juba Hoose, Juba Dhexe provinces		Food shortage							Km2					2005	1/1/2005			2005			2											72.07141045	1	2689;2691;2694;2695;2696;2698
1995-9138-CHN	1995	9138		Natural	Climatological	Drought	Drought			China	CHN	Eastern Asia	Asia	Nord-East provinces								200000	Km2					1995	1/1/1995	1		1995	8				9060000		9060000					12800	22761	56.23630002
1995-9119-MEX	1995	9119		Natural	Climatological	Drought	Drought			Mexico	MEX	Central America	Americas	Coahuila, Durango, Chihuahua, Nuevo Leon									Km2					1995	1/1/1995	6		1995	6											100000	177821	56.23630002
1995-9269-NAM	1995	9269		Natural	Climatological	Drought	Drought			Namibia	NAM	Southern Africa	Africa										Km2					1995	1/1/1995			1996					163200		163200							56.23630002
1995-9436-ZAF	1995	9436		Natural	Climatological	Drought	Drought			South Africa	ZAF	Southern Africa	Africa	Nebo District (Northern provinces)									Km2					1995	1/1/1995	12		1995					300000		300000							56.23630002
1995-9268-ZMB	1995	9268		Natural	Climatological	Drought	Drought			Zambia	ZMB	Eastern Africa	Africa	Southern, Western, Central & Eastern Lusaka Provinces									Km2					1995	1/1/1995	8		1995					1273204		1273204							56.23630002
1999-9388-ERI	1999	9388		Natural	Climatological	Drought	Drought			Eritrea	ERI	Eastern Africa	Africa	Anseba, Debubawi Keih Bahri, Semenawi Keih Bahri provinces		Food shortage							Km2					1999	1/1/1999	10		2003					2300000		2300000							61.47366718	1	1205;1208;1211
1999-9388-ETH	1999	9388		Natural	Climatological	Drought	Drought			Ethiopia	ETH	Eastern Africa	Africa	North Wollo, South Wollo, Oromia, Wag Himra districts (Amhara province), Southern district (Tigray province), Beneshangul Gumu, Gambela, Oromia, SNNPR, Somali provinces		Food shortage		Yes					Km2					1999	1/1/1999	9		2000	12				4900000		4900000							61.47366718	1;2	1230;1232;1236;47678;47679	40799;40800;40803;149281;149298
1999-9153-JOR	1999	9153		Natural	Climatological	Drought	Drought			Jordan	JOR	Western Asia	Asia										Km2					1999	1/1/1999	7		1999					180000		180000							61.47366718
1999-9388-RWA	1999	9388		Natural	Climatological	Drought	Drought			Rwanda	RWA	Eastern Africa	Africa	Umutura village (Rubavu district, West/Iburengerazuba province), Kibungo village (Ngoma district, East/Iburasirazuba province), Gitamara village (Muhanga district, South/Amajyepfo province), Butare village (Huye district, South/Amajyepfo province), Gikongoro village (Nyamagabe district, South/Amajyepfo province), Kigali City/Umujyi wa Kigali province		Food shortage							Km2					1999	1/1/1999	11		2000					894545		894545							61.47366718	1;2	21970	21981;21987;21989;21993;21998
1999-9153-SYR	1999	9153		Natural	Climatological	Drought	Drought			Syrian Arab Republic	SYR	Western Asia	Asia										Km2					1999	1/1/1999	5		2000					329000		329000							61.47366718
1999-9037-THA	1999	9037		Natural	Climatological	Drought	Drought			Thailand	THA	South-Eastern Asia	Asia		El Nino								Km2					1999	1/1/1999	1		1999					6000000		6000000							61.47366718
2000-9537-BIH	2000	9537		Natural	Climatological	Drought	Drought			Bosnia and Herzegovina	BIH	Southern Europe	Europe	Federacija Bosne I Hercegovine, Republika Srpska provinces	Lack of rain	Heat wave							Km2					2000	1/1/2000	8		2000												158000	248625	63.54954734	1	652;653
2000-9495-AZE	2000	9495		Natural	Climatological	Drought	Drought			Azerbaijan	AZE	Western Asia	Asia	Absheron, Aran, Daghlig Shirvan, Ganja-Gazakh, Guba-Khachmaz, Kalbajar-Lachin, Lankaran, Nakhchivan, Shaki-Zaqatala, Yukhari Garabakh provinces									Km2					2000	1/1/2000	10		2000												100000	157358	63.54954734	1	147297;147298;147299;147300;147301;147302;147303;147304;147305;147306
2000-9788-BGR	2000	9788		Natural	Climatological	Drought	Drought			Bulgaria	BGR	Eastern Europe	Europe	Blagoevgrad, Burgas, Dobrich, Gabrovo, Haskovo, Jambol, Kardzhali, Kustendil, Lovech, Montana, Pazardzhik, Pernik, Pleven, Plovdiv, Razgrad, Ruse, Shumen, Silistra, Sliven, Smoljan, Sofia, Sofia-city, Stara Zagora, Targovishte, Varna, Veliko Tarnovo, Vidin, Vratca									Km2					2000	1/1/2000	3		2001														63.54954734	1	702;703;704;705;706;707;708;709;710;711;712;713;714;715;716;717;718;719;720;721;722;723;724;725;726;727;728;729
2000-9881-BOL	2000	9881		Natural	Climatological	Drought	Drought			Bolivia (Plurinational State of)	BOL	South America	Americas	Gran Chaco district (Tarija province)				Yes					Km2					2000	1/1/2000	4		2000					20000		20000							63.54954734	2		40539
2000-9604-MNG	2000	9604		Natural	Climatological	Drought	Drought			Mongolia	MNG	Eastern Asia	Asia	Guulin town (Delger district, Govi-Altai province), Galshir district (Xentii province), Ider district (Zavxan province), Mo'st, Manxan, Bulgan, U'yench district (Xovd province), Bugat, Jargalan districts (Govi-Altai province), Bogd, Jinst, Baacagaan, Bayan-O'ndor districts (Bayanxongor province), Bayandelger, Tu'vshinshiree, Uulbayan, Asgat districts (Su'xbaatar province), Dornogovi, Dundgovi, O'…		Wildfire							Km2					2000	1/1/2000	2		2002					450000		450000							63.54954734	1;2	2082;2083;2089	21486;21487;21492;21500;21571;21574;21578;21597;21609;21617;21619;21622;21695;21696;21707;21708;21763
2000-9860-HND	2000	9860		Natural	Climatological	Drought	Drought			Honduras	HND	Central America	Americas	Montana de la Flor area (Marale district, Francisco Morazan province)		Famine							Km2					2000	1/1/2000	7		2000					1125		1125							63.54954734	2		17308
2000-9860-NIC	2000	9860		Natural	Climatological	Drought	Drought			Nicaragua	NIC	Central America	Americas	Atlantico Norte, Jinotega, Nueva Segovia provinces		Famine							Km2					2000	1/1/2000	7		2000														63.54954734	1	2185;2193;2199
2000-9267-CHN	2000	9267		Natural	Climatological	Drought	Drought			China	CHN	Eastern Asia	Asia	Jilin Sheng, Jiangxi Sheng, Anhui Sheng provinces								32650	Km2					2000	1/1/2000	4		2000					15000000		15000000					796115	1252747	63.54954734	1	898;914;915
2000-9531-CHN	2000	9531		Natural	Climatological	Drought	Drought			China	CHN	Eastern Asia	Asia	Nei Mongol Zizhiqu province								26000	Km2					2000	1/1/2000	8		2000					5000000		5000000							63.54954734	1	917
2000-9626-CHN	2000	9626		Natural	Climatological	Drought	Drought			China	CHN	Eastern Asia	Asia	Guangdong Sheng province								900	Km2					2000	1/1/2000	9		2000														63.54954734	1	903
2000-9496-CUB	2000	9496		Natural	Climatological	Drought	Drought			Cuba	CUB	Caribbean	Americas	Guantanamo, Santiago De Cuba, Las Tunas, Camaguey provinces						Yes			Km2					2000	1/1/2000	8		2001														63.54954734	1	1009;1014;1018;1022
2000-9173-CYP	2000	9173		Natural	Climatological	Drought	Drought			Cyprus	CYP	Western Asia	Asia	Famgusta, Kyrenia, Larnaca, Limassol, Nicosia, Paphos provinces									Km2					2000	1/1/2000	3		2000														63.54954734	1	1024;1025;1026;1027;1028;1029
2000-9495-GEO	2000	9495		Natural	Climatological	Drought	Drought			Georgia	GEO	Western Asia	Asia	Kakheti, Kvemo Kartli, Samtskhe-Javakheti, Mtskheta-Mtianeti, Shida Kartli, Imereti provinces				Yes		Yes	10046		Km2					2000	1/1/2000	8		2001					696000		696000					200000	314715	63.54954734	1	1299;1300;1301;1302;1305;1306
2000-9138-JAM	2000	9138		Natural	Climatological	Drought	Drought			Jamaica	JAM	Caribbean	Americas	Clarendon, Hanover, Manchester, Portland, Saint Ann, Saint Catherine, Saint Elizabeth, Saint James, Saint Thomas, Trelawny, Westmoreland provinces									Km2					2000	1/1/2000	3		2000												6000	9441	63.54954734	1	1636;1637;1638;1639;1641;1642;1643;1644;1646;1647;1648
2000-9327-JOR	2000	9327		Natural	Climatological	Drought	Drought			Jordan	JOR	Western Asia	Asia	Ajloon, Amman, Aqaba, Balqa, Irbid, Jarash, Karak, Ma'an, Madaba, Mafraq, Tafiela, Zarqa provinces									Km2					2000	1/1/2000	8		2000					150000		150000							63.54954734	1	1701;1702;1703;1704;1705;1706;1707;1708;1709;1710;1711;1712
2000-9309-MDG	2000	9309		Natural	Climatological	Drought	Drought			Madagascar	MDG	Eastern Africa	Africa	Ambovombe-Androy, Bekily, Beloha, Tsihombe districts (Androy province), Amboasary-Atsimo ditrict (Anosy province), Ampanihy Ouest district (Atsimo Andrefana province), Ambatatondraza, Amparafaravola, Andilamena, district (Alaotra Mangoro province), Vatomandry, Marolambo, Antanambao Manamposty districts (Atsinanana province), Antsirabe I, Antsirable II, Faratsiho, Antanifotsy, Betafo districts (Va…							420		Km2					2000	1/1/2000	6		2000					231290		231290							63.54954734	2		123868;154509;154510;154511;154531;154532;154533;154534;154535;154538;154552;154555;154558;154607;154608;154609;154610
1999-9388-SDN	1999	9388		Natural	Climatological	Drought	Drought			Sudan (the)	SDN	Northern Africa	Africa	Northern Darfur, Northern Kordofan, Red Sea provinces		Food shortage	Water shortage						Km2					2000	1/1/2000	1		2001					2000000		2000000							61.47366718	1	2757;40772;68784
2000-9712-USA	2000	9712		Natural	Climatological	Drought	Drought			United States of America (the)	USA	Northern America	Americas	Wyoming province		Wildfire							Km2					2000	1/1/2000	11		2000														63.54954734	1	3264
2000-9328-ROU	2000	9328		Natural	Climatological	Drought	Drought			Romania	ROU	Eastern Europe	Europe	Dolj, Mehedinti, Teleorman, Olt, Constanta, Braila, Vaslui, Botosani provinces								26000	Km2					2000	1/1/2000	6		2000												500000	786788	63.54954734	1	2452;2453;2460;2463;2472;2475;2481;2484
2000-9186-TJK	2000	9186		Natural	Climatological	Drought	Drought			Tajikistan	TJK	Central Asia	Asia	Kabodien, Shaartuskiy, Jilikul, Ghozimalik, Kumsangirskiy, Piynjskiy districts (Khatlon province), Gorno Badakhshan Autonomous Oblast (Badakhshoni Kuni province), Leninabad Oblast (Sogd province)	Dry and hot weather			Yes			15918	2500	Km2					2000	1/1/2000	5		2001					3000000		3000000					57000	89694	63.54954734	1;2	2847;2849	37585;37587;37588;37591;37596;37597
2000-9339-USA	2000	9339		Natural	Climatological	Drought	Drought			United States of America (the)	USA	Northern America	Americas	South Carolina, Georgia, Alabama, Florida, Louisiana, Texas provinces						Yes			Km2					2000	1/1/2000	6		2002												1100000	1730933	63.54954734	1	3214;3223;3224;3232;3254;3257
2000-9494-UZB	2000	9494		Natural	Climatological	Drought	Drought			Uzbekistan	UZB	Central Asia	Asia	Karakalpakstan, Khorezm provinces				Yes			3	860	Km2					2000	1/1/2000	8		2001	8				600000		600000					50000	78679	63.54954734	1	3287;3289
1999-9388-DJI	1999	9388		Natural	Climatological	Drought	Drought			Djibouti	DJI	Eastern Africa	Africa	Ali Sabieh, Dikhil, Djibouti, Obock, Tadjourah provinces				Yes			1556		Km2					2001	1/1/2001	6		2001					100000		100000							61.47366718	1	1093;1094;1095;1096;1097
2001-9044-BFA	2001	9044		Natural	Climatological	Drought	Drought			Burkina Faso	BFA	Western Africa	Africa	Plateau Central province									Km2					2001	1/1/2001	4		2001														65.34555871	1	40286
2001-9394-BRA	2001	9394		Natural	Climatological	Drought	Drought			Brazil	BRA	South America	Americas	Pernambuco province						Yes			Km2					2001	1/1/2001	6		2001					1000000		1000000							65.34555871	1	681
2001-9383-HND	2001	9383		Natural	Climatological	Drought	Drought			Honduras	HND	Central America	Americas	Choluteca, Valle, Francisco Morazan, Paraiso, La Paz, Comayagua, Intibuca, Yoro, Lempira provinces		Food shortage				Yes		960	Km2					2001	1/1/2001	7		2004					195000		195000							65.34555871	1	1421;1423;1426;1428;1430;1431;1435;1437;1438
2001-9044-MLI	2001	9044		Natural	Climatological	Drought	Drought			Mali	MLI	Western Africa	Africa	Bamako, Gao, Kayes, Koulikoro, Mopti, Segou, Sikasso provinces; Dire, Gourma-Rharous, Niafunke districts (Tombouctou province) (South/Sahel region)		Famine							Km2					2001	1/1/2001	4		2001														65.34555871	1;2	1926;1927;1928;1930;1931;1932;1933	19416;19418;19419
2001-9149-CHN	2001	9149		Natural	Climatological	Drought	Drought			China	CHN	Eastern Asia	Asia	Nei Mongol Zizhiqu province									Km2					2001	1/1/2001	2		2001					530000		530000							65.34555871	1	917
2001-9218-CHN	2001	9218		Natural	Climatological	Drought	Drought			China	CHN	Eastern Asia	Asia	Sichuan Sheng, Yunnan Sheng provinces								233000	Km2					2001	1/1/2001	3		2001					15800000		15800000							65.34555871	1	924;929
2001-9067-CMR	2001	9067		Natural	Climatological	Drought	Drought			Cameroon	CMR	Middle Africa	Africa	Nord province									Km2					2001	1/1/2001	1		2001														65.34555871	1	820
2001-9525-KHM	2001	9525		Natural	Climatological	Drought	Drought			Cambodia	KHM	South-Eastern Asia	Asia	Kampong Cham, Kampong Chhnang, Kampong Speu, Kampong Thom, Kampot, Kandal, Kep, Koh Kong, Kratie, Phnom Penh, Preah Sihanouk, Prey Veng, Pursat, Svay Rieng, Takeo provinces									Km2					2001	1/1/2001	9		2001					300000		300000							65.34555871	1	793;794;795;796;797;798;799;800;801;802;806;808;809;813;814
2001-9398-KOR	2001	9398		Natural	Climatological	Drought	Drought			Korea (the Republic of)	KOR	Eastern Asia	Asia	Cheju-do, Chollabuk-do, Chollanam-do, Chungchongbuk-do, Chungchongnam-do, Inchon, Kang-won-do, Kwangju, Kyonggi-do, Kyongsangbuk-do, Kyongsangnam-do, Pusan, Seoul, Taegu, Taejon provinces									Km2					2001	1/1/2001	6		2001														65.34555871	1	2431;2432;2433;2434;2435;2436;2437;2438;2439;2440;2441;2442;2443;2444;2445
2001-9048-MOZ	2001	9048		Natural	Climatological	Drought	Drought			Mozambique	MOZ	Eastern Africa	Africa	Inhambane province									Km2					2001	1/1/2001	1		2001					100000		100000							65.34555871	1	2114
2001-9044-TCD	2001	9044		Natural	Climatological	Drought	Drought			Chad	TCD	Middle Africa	Africa	Guera, Biltine, Ouadda�, Assongha, Batha-Est, Batha-ouest provinces		Food shortage		Yes					Km2					2001	1/1/2001	1		2001					800000		800000							65.34555871	1	870;873;12904;12905;12926;12927
2001-9044-NER	2001	9044		Natural	Climatological	Drought	Drought			Niger (the)	NER	Western Africa	Africa	Ibanka, Rouafi I, Rouafi II, Chinagamane villages (Filingue district, Tillaberi province), Sabara I (Dogondoutchi district, Dosso province), Sabara II (Niamey province), Ayawa (Ouallam district, Tillaberi province), Kabefo (Tillaberi district, Tillaberi province), Dinkihmi villages (not found).		Famine				Yes			Km2					2001	1/1/2001	4		2002					3584558		3584558							65.34555871	1	2204;2206;2208
2001-9854-NAM	2001	9854		Natural	Climatological	Drought	Drought			Namibia	NAM	Southern Africa	Africa	Otjovanatje, Otjorute, Okapundja, Otjekwa, Okaurukwa locations (Ruacana district, Omusati province)									Km2					2001	1/1/2001	1		2001														65.34555871	2		22320
2001-9383-SLV	2001	9383		Natural	Climatological	Drought	Drought			El Salvador	SLV	Central America	Americas	Usulutan, San Miguel, Morazan, La Union provinces								450	Km2					2001	1/1/2001	5		2001					400000		400000					22400	34279	65.34555871	1	1190;1191;1192;1197
2001-9122-SWZ	2001	9122		Natural	Climatological	Drought	Drought			Eswatini	SWZ	Southern Africa	Africa	Lomahasha, Lugongolweni, Tikhuba districts (Lubombo province), Madlangampisi, Mhlangatane, Ndzingeni districts (Hhohho province), Dvokodvweni, Hlane, Lubuli, Mhlume, Mpolonjeni, Nkilongo, Siphofaneni, Sithobela districts (Lubombo province), Mafutseni, Mkhiweni districts (Manzini province), Lavumisa, Matsanjeni, Sigwe districts (Shiselweni province), Lobamba, Mayiwane, Ntfonjeni, Timpisini distric…	Poor agro-climaic conditions					Yes			Km2					2001	1/1/2001			2004					970000		970000							65.34555871	2		25944;25945;25947;25949;25951;25953;25955;25956;25957;25958;25959;25960;25961;25962;25963;25964;25965;25966;25967;25968;25970;25971;25973;25975;25977;25978;25980;25983;25984;25985;25986;25987;25988;25989;25992;25993;25994;25995
2001-9122-ZWE	2001	9122		Natural	Climatological	Drought	Drought			Zimbabwe	ZWE	Eastern Africa	Africa	Kwekwe, Gokwe South, Zvishavane, Shurugwi, Gweru, Mberengwa, Gokwe North districts (Midlands province), Mvuma city (Chirumhanzu district, Midlands province), Chipinge district (Manicaland province), Gwanda, Umzingwane, Matobo districts (Matabeleland South province), Chiredzi, Chivi, Masvingo districts (Masvingo province), Hwange, Tsholotsho districts (Matabeleland North province), Kariba district…									Km2					2001	1/1/2001	3		2003					6000000		6000000							65.34555871	2		33055;33078;33082;33083;33085;33093;33097;33099;33100;33101;33103;33104;33105;33106;33107;40750;40751;61705;68808
2002-9611-AUS	2002	9611		Natural	Climatological	Drought	Drought			Australia	AUS	Australia and New Zealand	Oceania	Queensland, New South Wales provinces	El Nino	Wildfire							Km2					2002	1/1/2002	4		2002	11											2000000	3012867	66.3819637	1	470;473
2002-9605-BRA	2002	9605		Natural	Climatological	Drought	Drought			Brazil	BRA	South America	Americas	Minas Gerais, Paraiba, Rio Grande do Norte, Pernambuco, Piaui provinces						Yes			Km2					2002	1/1/2002	9		2002														66.3819637	1	677;679;681;682;684
2002-9333-LSO	2002	9333		Natural	Climatological	Drought	Drought			Lesotho	LSO	Southern Africa	Africa	Qacha's Nek, Quthing, Mohale's Hoek provinces		Famine	Food shortage						Km2					2002	1/1/2002	4		2003					500000		500000							66.3819637	1	1808;1810;1811
2002-9398-CPV	2002	9398		Natural	Climatological	Drought	Drought			Cabo Verde	CPV	Western Africa	Africa	Santiago, Santo Antao Provinces		Food shortage							Km2					2002	1/1/2002	6		2002					30000		30000							66.3819637	1	848;849
2002-9707-MDG	2002	9707		Natural	Climatological	Drought	Drought			Madagascar	MDG	Eastern Africa	Africa	Amoron I Mania, Androy, Anosy, Atsimo Andrefana, Atsimo Atsinanana, Haute Matsiatra, Ihorombe, Menabe, Vatovavy Fitovinany provinces (South regions)		Famine							Km2					2002	1/1/2002	11		2004					600000		600000							66.3819637	1	41751;41754;41755;41756;41757;41763;41764;41767;41771
2002-9203-CHN	2002	9203		Natural	Climatological	Drought	Drought			China	CHN	Eastern Asia	Asia	Guangdong Sheng, Fujian Sheng, Guangxi Zhuangzu Zizhiqu provinces								2200	Km2					2002	1/1/2002	4		2002					60000000		60000000							66.3819637	1	901;903;904
2002-9564-CHN	2002	9564		Natural	Climatological	Drought	Drought			China	CHN	Eastern Asia	Asia	Hebei Sheng province								659	Km2					2002	1/1/2002	9		2002					900000		900000							66.3819637	1	907
2002-9854-CHN	2002	9854		Natural	Climatological	Drought	Drought			China	CHN	Eastern Asia	Asia	Shandong Sheng province									Km2					2002	1/1/2002	6	1	2002	10	30			3660000		3660000					1210000	1822784	66.3819637	1	921
2002-9332-GNB	2002	9332		Natural	Climatological	Drought	Drought			Guinea-Bissau	GNB	Western Africa	Africa	All country: Gabu, Bafata (mainly affected provinces in North-eastern), Biombo, Bolama/bijagos, Cacheu, Oio, Quinara, Sector Autonomo De Bissau, Tombali provinces									Km2					2002	1/1/2002	5		2002	5				100000		100000							66.3819637	1	1385;1386;1387;1388;1389;1390;1391;1392;1393
2002-9838-HND	2002	9838		Natural	Climatological	Drought	Drought			Honduras	HND	Central America	Americas	Liure, Soledad districts (Paraiso province), Orocuina, El Corpus districts (Choculeta province)								128	Km2					2002	1/1/2002	1		2002					82000		82000							66.3819637	2		17220;17225;17440;17447
2002-9349-IND	2002	9349		Natural	Climatological	Drought	Drought			India	IND	Southern Asia	Asia	Uttar Pradesh, Madhya Pradesh, Rajasthan, Punjab, Haryana, Delhi, Karnataka, Kerala, Nagaland, Orissa, Chhattisgarh, Himachal Pradesh, Gujarat, Maharashtra, Andhra Pradesh, Tamil Nadu provinces	Insufficient and erratic monsoon rain					Yes	146	560000	Km2					2002	1/1/2002	7		2002					300000000		300000000					910722	1371942	66.3819637	1	1485;1489;1491;1492;1493;1494;1495;1498;1503;1504;1505;1506;1508;70075;70079;70081
2002-9298-ITA	2002	9298		Natural	Climatological	Drought	Drought			Italy	ITA	Southern Europe	Europe	Sicilia, Basilicata, Puglia, Sardegna provinces	Lack of rain					Yes			Km2					2002	1/1/2002	5		2002														66.3819637	1	1617;1628;1629;1630
2002-9485-KHM	2002	9485		Natural	Climatological	Drought	Drought			Cambodia	KHM	South-Eastern Asia	Asia	Takeo, Kampot, Kampong Speu, Kampong Chhnang, Kandal, Prey Veng, Phnom Penh,Otdar Meanchey, Banteay Meanchey, Pursat, Battambang provinces							210	2000	Km2					2002	1/1/2002	1		2002	7				650000		650000					38000	57244	66.3819637	1	791;792;794;795;797;798;804;806;808;809;814
2002-9292-MEX	2002	9292		Natural	Climatological	Drought	Drought			Mexico	MEX	Central America	Americas	Baja California, Coahuila, Tamaulipas, Veracruz, Sinaloa, Tlaxcala, Sonora, San Luis Potosi provinces									Km2					2002	1/1/2002	4		2002												210000	316351	66.3819637	1	2029;2034;2051;2052;2053;2055;2056;2057
2002-9022-NAM	2002	9022		Natural	Climatological	Drought	Drought			Namibia	NAM	Southern Africa	Africa	Otjozondjupa, Oshikoto, Oshana, Omusati, Ohangwena, Kunene, Kavango, Caprivi provinces (North)									Km2					2002	1/1/2002	7		2003					345000		345000							66.3819637	1	2137;2141;2143;2144;2146;2147;2148;2149
2002-9843-PER	2002	9843		Natural	Climatological	Drought	Drought			Peru	PER	South America	Americas	Amazonas, Ancash, Apurimac, Arequipa, Ayacucho, Cajamarca, Callao, Cusco, Huancavelica, Huanuco, Ica, Junin, La Libertad, Lambayeque, Lima, Loreto, Madre de Dios, Moquegua, Pasco, Piura, Puno, San Martin, Tacna, Tumbes, Ucayali provinces									Km2					2002	1/1/2002	3		2002					21500		21500							66.3819637	1	2328;2329;2330;2331;2332;2333;2334;2335;2336;2337;2338;2339;2340;2341;2342;2343;2344;2345;2346;2347;2348;2349;2350;2351;2352
2002-9164-PHL	2002	9164		Natural	Climatological	Drought	Drought			Philippines (the)	PHL	South-Eastern Asia	Asia	Pangasinan, La Union, Ilocos Norte, Ilocos Sur districts (Region I (Ilocos region) province)								178	Km2					2002	1/1/2002	3		2002	3											453	682	66.3819637	2		24211;24212;24213;24214
2002-9487-SEN	2002	9487		Natural	Climatological	Drought	Drought			Senegal	SEN	Western Africa	Africa	NO DATA: all country was selected: Dakar, Diourbel, Fatick, Kaffrine, Kaolack, Kedougou, Kolda, Louga, Matam, Saint Louis, Sedhiou, Tambacounda, Thies, Ziguinchor provinces									Km2					2002	1/1/2002	8		2002					284000		284000							66.3819637	1	1373;1374;1375;1376;1377;1378;2636;2644;2645;47585;47586;47587;47588;47589
2002-9158-THA	2002	9158		Natural	Climatological	Drought	Drought			Thailand	THA	South-Eastern Asia	Asia	Nakhon Sawan, Udon Thani, Khon Kaen, Satun, Phrae, Loei, Kalasin, Sukhothai, Nakhon Ratchasima provinces	El Nino							4500	Km2					2002	1/1/2002	2		2002					5000000		5000000					2300	3465	66.3819637	1	2863;2866;2870;2878;2879;2897;2910;2914;2922
2002-9853-USA	2002	9853		Natural	Climatological	Drought	Drought			United States of America (the)	USA	Northern America	Americas	Illinois, Indiana, Iowa, Kansas, Michigan, Minnesota, Missouri, Nebraska, North Dakota, Ohio, South Dakota, Wisconsin provinces									Km2					2002	1/1/2002	7		2002	8											3300000	4971230	66.3819637	1	3227;3228;3229;3230;3236;3237;3239;3241;3248;3249;3263
2002-9132-VNM	2002	9132		Natural	Climatological	Drought	Drought			Viet Nam	VNM	South-Eastern Asia	Asia	An Giang, Kien Giang, Long An provinces									Km2					2002	1/1/2002	5		2002					1300000		1300000					200000	301287	66.3819637	1	3326;3356;3362
2003-9785-ARG	2003	9785		Natural	Climatological	Drought	Drought			Argentina	ARG	South America	Americas	Buenos Aires, Buenos Aires D.f., Entre Rios, Santa Fe provinces									Km2					2003	1/1/2003	6		2003	9											120000	176759	67.88889569	1	429;430;436;449
2003-9651-BDI	2003	9651		Natural	Climatological	Drought	Drought			Burundi	BDI	Eastern Africa	Africa	Kirundo, Muyinga, Ngozi, Kayanza, Muramvya, Bujumbura Rural, Ruyigi, Gitega, Bubanza, Makamba provinces									Km2					2003	1/1/2003	9		2004														67.88889569	1	40542;40544;40548;40550;40551;40552;40553;40554;40556;40558
2003-9360-CHN	2003	9360		Natural	Climatological	Drought	Drought			China	CHN	Eastern Asia	Asia	Hunan Sheng, Jiangxi Sheng, Zhejiang Sheng, Fujian Sheng provinces	Lack of precipation, heat wave	Fire						8600	Km2					2003	1/1/2003	7		2003					3000000		3000000							67.88889569	1	901;912;914;930
2003-9784-HRV	2003	9784		Natural	Climatological	Drought	Drought			Croatia	HRV	Southern Europe	Europe	Bjelovar-bilogora, Dubrovnik-Neretva, Grad Zagreb, Istra, Karlovac, Koprivnica-krizevci, Krapina-zagorje, Lika-senj, Medimurje, Osijek-baranja, Pozega-slavonija, Primorje-gorski Kota, �ibenik, Sisak-moslavina, Slavonski Brod-posav, Split-dalmatija, Varazdin, Virovitica-podravina, Vukovar-srijem, Zadar-Knin provinces		Heat wave							Km2					2003	1/1/2003	2		2003	5	21										330000	486088	67.88889569	1	988;989;990;991;992;993;994;995;996;997;998;999;1000;1001;1002;1003;1004;1005;1006;1007;1008
2003-9758-HTI	2003	9758		Natural	Climatological	Drought	Drought			Haiti	HTI	Caribbean	Americas	Saint Nicolas, Bombardopolis, Baie-de-Henne, Jean Rabel towns (Mole Saint Nicolas district, Nord Ouest province)	Irregular and insufficient rainfall in 2001 and 2002	Food shortage							Km2					2003	1/1/2003	2		2004					35000		35000							67.88889569	2		17184
2003-9784-BIH	2003	9784		Natural	Climatological	Drought	Drought			Bosnia and Herzegovina	BIH	Southern Europe	Europe	Republika Srpska province, Posavski district (Federacija Bosne I Hercegovine province), Neretvljanski district (Federacija Bosne I Hercegovine province)									Km2					2003	1/1/2003	5		2003					62575		62575					140000	206219	67.88889569	1;2	653	6242;6243
2003-9064-CHN	2003	9064		Natural	Climatological	Drought	Drought			China	CHN	Eastern Asia	Asia	Nei Mongol Zizhiqu province								500000	Km2					2003	1/1/2003	1		2003	1				48000000		48000000							67.88889569	1	917
2003-9772-ETH	2003	9772		Natural	Climatological	Drought	Drought			Ethiopia	ETH	Eastern Africa	Africa	Tigray, Oromia, Amhara, Somali, Afar provinces	Crop failure, lack pasture, poor/erratic long rains								Km2					2003	1/1/2003			2004					12600000		12600000							67.88889569	1	1228;1229;1237;47678;47679
2003-9784-HUN	2003	9784		Natural	Climatological	Drought	Drought			Hungary	HUN	Eastern Europe	Europe	Bacs-kiskun, Baranya, Bekes, Borsod-abauj-zemplen, Budapest, Csongr�d, Fej�r, Gyor-moson-sopron, Hadju-bihar, Heves, Jasz-nagykun-seolnok, Komarom-esztergom, N�gr�d, Pest, Somogy, Szabolcs-szatmar-bereg, Tolna, Vas, Veszpr�m, Zala provinces	Heat wave								Km2					2003	1/1/2003	7		2003	8											100000	147299	67.88889569	1	1440;1441;1442;1443;1444;1445;1446;1447;1448;1449;1450;1451;1452;1453;1454;1455;1456;1457;1458;1459
2003-9760-IDN	2003	9760		Natural	Climatological	Drought	Drought			Indonesia	IDN	South-Eastern Asia	Asia	Belu, Timor Tengah Selatan, Timor Tengah Utara, Kupang districts (West Timor region, Nusatenggara Timur province)									Km2					2003	1/1/2003	8		2003	9				15000		15000					1000	1473	67.88889569	2		18150;18159;18160;73765
2003-9777-RUS	2003	9777		Natural	Climatological	Drought	Drought			Russian Federation (the)	RUS	Eastern Europe	Europe	Vladisvostok city (Primorskiy Kray province)		Water shortage							Km2					2003	1/1/2003			2003					1000000		1000000							67.88889569	1	2547
2003-9651-RWA	2003	9651		Natural	Climatological	Drought	Drought			Rwanda	RWA	Eastern Africa	Africa	Gatsibo, Nyagatare, Bugesera district (East/Iburasirazuba province), Kibungo city (Ngoma district, East/Iburasirazuba province), Gisagara, Huye, Nyanza, Nyamagabe, Nyaruguru, Kamonyi, Muhanga, Ruhango districts (South/Amajyepfo province)									Km2					2003	1/1/2003	3		2007					1000000		1000000							67.88889569	2		21974;21978;21980;21981;21982;21987;21989;21992;21993;21995;21997;21999
2003-9651-TZA	2003	9651		Natural	Climatological	Drought	Drought			Tanzania, United Republic of	TZA	Eastern Africa	Africa	Kaskazini Unguja, Mjini Magharibi, Kusini Unguja, Singida, Dodoma, Shinyanga, Mwanza, Tabora, Kagera, Kigoma provinces									Km2					2003	1/1/2003	8		2004					1900000		1900000							67.88889569	1	48359;48362;48372;48377;48379;48380;48382;115004;115006;115009
2004-9480-AGO	2004	9480		Natural	Climatological	Drought	Drought			Angola	AGO	Middle Africa	Africa	Cunene, Cuanza-Sul provinces		Food shortage							Km2					2004	1/1/2004	9		2005					25000		25000							69.70644216	1	403;404
2004-9363-HND	2004	9363		Natural	Climatological	Drought	Drought			Honduras	HND	Central America	Americas	Atlantida, Choluteca, Colon, Comayagua, Copan, Cortes, Francisco Morazan, Gracias A Dios, Intibuca, Islas De Bahia, La Paz, Lempira, Name Unknown, Ocotepeque, Olancho, Paraiso, Santa Barbara, Valle, Yoro provinces		Food shortage				Yes			Km2					2004	1/1/2004	7		2004					137500		137500							69.70644216	1	1420;1421;1422;1423;1424;1425;1426;1427;1428;1429;1430;1431;1432;1433;1434;1435;1436;1437;1438
2004-9576-BOL	2004	9576		Natural	Climatological	Drought	Drought			Bolivia (Plurinational State of)	BOL	South America	Americas	Beni, Chuquisaca, Cochabamba, Santa Cruz, Tarija provinces						Yes			Km2					2004	1/1/2004	10		2005					55000		55000							69.70644216	1	40443;40444;40445;40449;40450
2004-9705-BRA	2004	9705		Natural	Climatological	Drought	Drought			Brazil	BRA	South America	Americas	Rio Grande Do Sul, Paraiba, Ceara, Piaui, Sergipe, Alagoas, Bahia, Rio Grande do Norte, Pernambuco provinces	Lack of rain								Km2					2004	1/1/2004	12		2005	3											1650000	2367070	69.70644216	1	666;669;670;679;681;682;684;685;690
2004-9332-CUB	2004	9332		Natural	Climatological	Drought	Drought			Cuba	CUB	Caribbean	Americas	Holguin, Las Tunas, Camaguey, La Habane provinces									Km2					2004	1/1/2004	8		2004												3139	4503	69.70644216	1	1009;1015;1017;1018
2004-9063-PER	2004	9063		Natural	Climatological	Drought	Drought			Peru	PER	South America	Americas	Cajamarca province		Cold wave				Yes			Km2					2004	1/1/2004	1		2004														69.70644216	1	2333
2004-9085-SOM	2004	9085		Natural	Climatological	Drought	Drought			Somalia	SOM	Eastern Africa	Africa	Sool, Sanaag, Togdheer, Nugaal, Galgaduud, Hiraan, Mudug, Bari provinces		Food shortage							Km2					2004	1/1/2004	1		2004	1				200000		200000							69.70644216	1	2690;2693;2695;2700;2701;2702;2703;2704
2004-9577-TZA	2004	9577		Natural	Climatological	Drought	Drought			Tanzania, United Republic of	TZA	Eastern Africa	Africa	Arusha, Kilimanjaro, Manyara, Tanga provinces (Northern Highlands region), Pwani, Dar-es-salaam provinces (Northern Coast region).		Food shortage							Km2					2004	1/1/2004	10		2004					254000		254000							69.70644216	1	48357;48358;48363;48365;48373;48381
2004-9704-PRT	2004	9704		Natural	Climatological	Drought	Drought			Portugal	PRT	Southern Europe	Europe	All country: all provinces selected	Lack of rain								Km2					2004	1/1/2004	9		2005												1338136	1919673	69.70644216	1	2386;2387;2388;2389;2390;2391;2392;2393;2394;2405;2406;2407;2408;2409;2410;2411;2412;2413
2004-9017-ZAF	2004	9017		Natural	Climatological	Drought	Drought			South Africa	ZAF	Southern Africa	Africa	KwaZulu-Natal, Eastern Cape, Northern Cape, Mpumalanga, North-West, Free state, Limpopo provinces						Yes			Km2					2004	1/1/2004	1		2004					15000000		15000000							69.70644216	1	2707;77310;77311;77312;77313;77314;77315
2005-9745-CHN	2005	9745		Natural	Climatological	Drought	Drought			China	CHN	Eastern Asia	Asia	Guangdong Sheng province		Fire							Km2					2005	1/1/2005	10		2005					174000		174000							72.07141045	1	903
2005-9747-ETH	2005	9747		Natural	Climatological	Drought	Drought			Ethiopia	ETH	Eastern Africa	Africa	Afder, Liben districts (Somali province), Gode zones (Shabelle district, Somali province), Borena district (Oromiya province)	Successive failed rainy seasons	Food shortage							Km2					2005	1/1/2005	11		2006					2600000		2600000							72.07141045	2		40841;40844;47688;47709
2005-9238-CMR	2005	9238		Natural	Climatological	Drought	Drought			Cameroon	CMR	Middle Africa	Africa	Logone-Et-Chari disctrict (Extr�me-Nord province)		Famine							Km2					2005	1/1/2005	3		2005	5													72.07141045	2		12482
2005-9213-DJI	2005	9213		Natural	Climatological	Drought	Drought			Djibouti	DJI	Eastern Africa	Africa	Tadjourah district (Tadjourah province), Dikhil district (Dikhil province), Ali Sabieh district (Ali Sabieh province), Obock district (Obock province)	Two consecutive failed rainy seasons	Famine				Yes	2800		Km2					2005	1/1/2005	4		2006	4				150000		150000							72.07141045	2		15272;15274;15278;15282
2005-9569-BRA	2005	9569		Natural	Climatological	Drought	Drought			Brazil	BRA	South America	Americas	Manaquiri, Atalaia Do Norte, Anori, Caapiranga districts (Amazonas province)	Lack of rain								Km2					2005	1/1/2005	10		2005	10													72.07141045	2		6475;6477;6486;6508
2005-9746-CHN	2005	9746		Natural	Climatological	Drought	Drought			China	CHN	Eastern Asia	Asia	Shanxi Sheng, Nei Mongol Zizhiqu, Ningxia Huizu Zizhiqu, Hunan Sheng, Guizhou Sheng provinces									Km2					2005	1/1/2005	7	7	2005					7600000		7600000							72.07141045	1	905;912;917;918;923
2005-9206-KHM	2005	9206		Natural	Climatological	Drought	Drought			Cambodia	KHM	South-Eastern Asia	Asia	Kampong Speu province		Food shortage	Heat wave						Km2					2005	1/1/2005	4		2005	4				600000		600000							72.07141045	1	795
2005-9637-MDG	2005	9637		Natural	Climatological	Drought	Drought			Madagascar	MDG	Eastern Africa	Africa	Vangaindrano district (Atsimo Atsinanana province)	Locust infestation, repeated floods, pest infestation	Famine	Food shortage						Km2					2005	1/1/2005	11		2006	12				14000		14000							72.07141045	2		154550
2005-9578-MWI	2005	9578		Natural	Climatological	Drought	Drought			Malawi	MWI	Eastern Africa	Africa	Southern Region, Central Region provinces	Poor rainfall and indequater supplies of fertlizer	Famine	Food shortage						Km2					2005	1/1/2005	10		2006	3				5100000		5100000							72.07141045	1	1888;1890
2005-9362-NER	2005	9362		Natural	Climatological	Drought	Drought			Niger (the)	NER	Western Africa	Africa	Tillaberi, Tahoua, Diffa, Zinder, Maradi provinces	Drought and locusts infestation	Famine	Food shortage	Yes			100588		Km2					2005	1/1/2005	7		2006	7				3000000		3000000							72.07141045	1	2203;2205;2207;2208;2209
2005-9262-MOZ	2005	9262		Natural	Climatological	Drought	Drought			Mozambique	MOZ	Eastern Africa	Africa	Maputo, Gaza, Inhambane, Manica, Sofala, Zambezia, Tete provinces	Poor and erratic rainfall	Crop failure	Food shortage						Km2					2005	1/1/2005	5		2006					1400000		1400000							72.07141045	1	2113;2114;2115;2120;2121;2122;41373
2005-9142-MLI	2005	9142		Natural	Climatological	Drought	Drought			Mali	MLI	Western Africa	Africa	Mopti, Kayes, Tombouctou, Gao provinces		Food shortage							Km2					2005	1/1/2005			2006					1000000		1000000							72.07141045	1	1927;1928;1931;1934
2005-9734-PRY	2005	9734		Natural	Climatological	Drought	Drought			Paraguay	PRY	South America	Americas	Presidente Hayes, Boqueron, Alto Paraguay provinces									Km2					2005	1/1/2005	10	14	2005					52990		52990							72.07141045	1	2311;2314;2326
2005-9153-THA	2005	9153		Natural	Climatological	Drought	Drought			Thailand	THA	South-Eastern Asia	Asia	Ang Thong, Bangkok, Buriram, Chachoengsao, Chainat, Chaiyaphum, Chanthaburi, Chiang Mai, Chiang Rai, Chonburi, Chumphon, Kalasin, Kampaeng Phet, Kanchanaburi, Khon Kaen, Krabi, Lampang, Lamphun, Loei, Lopburi, Mae Hong Son, Maha Sarakham, Mukdahan, Nakhon Nayok, Nakhon Pathom, Nakhon Phanom, Nakhon Ratchasima, Nakhon Sawan, Nakhon Si Thammarat, Nan Narathiwat, Nong Khai, Nonthaburi, Pathum Thani,…								21600	Km2					2005	1/1/2005	1		2005	3											420000	582755	72.07141045	1	2851;2852;2853;2854;2855;2856;2857;2858;2859;2860;2861;2862;2863;2864;2865;2866;2867;2868;2869;2870;2871;2872;2873;2874;2875;2876;2877;2878;2879;2880;2881;2882;2883;2884;2885;2886;2887;2888;2889;2890;2891;2892;2893;2894;2895;2896;2897;2898;2899;2900;2901;2902;2903;2904;2905;2906;2907;2908;2909;2910;2911;2912;2913;2914;2915;2916;2917;2918;2919;2920;2921;2922;2923;2924;2925;2926
2005-9163-UGA	2005	9163		Natural	Climatological	Drought	Drought			Uganda	UGA	Eastern Africa	Africa	Rupa, Nadunget subcounties (Moroto province); Nyakwae subcounty (Abim province); Kalapata city (Dodoth district, Kaabong province) (Karamoja region)									Km2					2005	1/1/2005	3		2006	3				600000		600000							72.07141045	1;2	743;765;772	28453
2005-9277-VNM	2005	9277		Natural	Climatological	Drought	Drought			Viet Nam	VNM	South-Eastern Asia	Asia	Ben Tre province									Km2					2005	1/1/2005	5		2005					410000		410000					42120	58442	72.07141045	1	3332
2005-9403-ZMB	2005	9403		Natural	Climatological	Drought	Drought			Zambia	ZMB	Eastern Africa	Africa	Southern, Western provinces		Food shortage							Km2					2005	1/1/2005	6		2005	11				1200000		1200000							72.07141045	1	3433;3434
2006-9233-GNB	2006	9233		Natural	Climatological	Drought	Drought			Guinea-Bissau	GNB	Western Africa	Africa	Quinara, Tombali provinces, Bolama/Bijagos Isl.(=province)		Famine							Km2					2006	1/1/2006	5		2006	5				32000		32000							74.39638749	1	1387;1391;1393
2006-9570-AFG	2006	9570		Natural	Climatological	Drought	Drought			Afghanistan	AFG	Southern Asia	Asia	Badakhshan, Badghis, Baghlan, Balkh, Bamyan, Daykundi, Faryab, Ghor, Jawzjan, Kunduz, Samangan, Sar-e-Pul, Takhar, Uruzgan provinces									Km2					2006	1/1/2006	7		2006					1900000		1900000							74.39638749	1	272;273;274;275;276;278;280;283;289;298;299;300;99878;99881
2006-9554-AUS	2006	9554		Natural	Climatological	Drought	Drought			Australia	AUS	Australia and New Zealand	Oceania	NO DATA: all country has been selected									Km2					2006	1/1/2006	10		2006														74.39638749	1	468;469;470;471;472;473;474;475;476;477
2006-9756-TZA	2006	9756		Natural	Climatological	Drought	Drought			Tanzania, United Republic of	TZA	Eastern Africa	Africa	Arusha, Manyara, Kilimanjaro provinces			Food shortage						Km2					2006	1/1/2006			2006					3700000		3700000							74.39638749	1	48357;48363;48365
2006-9411-LTU	2006	9411		Natural	Climatological	Drought	Drought			Lithuania	LTU	Northern Europe	Europe	Alytaus, Kauno, Klaipedos, Marijampoles, Panevezio, Siauliu, Taurages, Telsiu, Utenos, Vilniaus provinces		Heat wave				Yes			Km2					2006	1/1/2006	8		2006												225573	303204	74.39638749	1	1866;1867;1868;1869;1870;1871;1872;1873;1874;1875
2006-9723-NPL	2006	9723		Natural	Climatological	Drought	Drought			Nepal	NPL	Southern Asia	Asia	Mid Western, Far Western provinces	Poor rainfall								Km2					2006	1/1/2006	7		2006					200000		200000							74.39638749	1	2154;2155
2006-9016-PER	2006	9016		Natural	Climatological	Drought	Drought			Peru	PER	South America	Americas	Tumbes, Piura, Ica, Arequipa provinces						Yes			Km2					2006	1/1/2006	1		2006	1													74.39638749	1	2331;2338;2347;2351
2007-9514-BRA	2007	9514		Natural	Climatological	Drought	Drought			Brazil	BRA	South America	Americas	Ceara, Piaui, Maranhao, Tocantins, Minas Gerais provinces	Lack of rain from last six months					Yes			Km2					2007	1/1/2007	10		2007					1000000		1000000							76.5186792	1	670;674;677;682;691
2007-9676-DJI	2007	9676		Natural	Climatological	Drought	Drought			Djibouti	DJI	Eastern Africa	Africa	NO DATA: all country selected									Km2					2007	1/1/2007	1		2007	1				42750		42750							76.5186792	1	1093;1094;1095;1096;1097
2007-9677-MDA	2007	9677	DR-2007-000175	Natural	Climatological	Drought	Drought			Moldova (the Republic of)	MDA	Eastern Europe	Europe	Dubasari province (Transnitria region)	High temperature and low rainfall	Food shortage		Yes					Km2					2007	1/1/2007			2007					210394		210394					406000	530589	76.5186792	1	2066
2007-9343-MOZ	2007	9343		Natural	Climatological	Drought	Drought			Mozambique	MOZ	Eastern Africa	Africa	Gaza, Inhambane, Manica, Sofala, Maputo provinces (Centre and south of the country)	Drought, cyclone et inondations	Food shortage							Km2					2007	1/1/2007	8		2007	8				520000		520000							76.5186792	1	2113;2114;2115;2120;41373
2007-9288-SWZ	2007	9288		Natural	Climatological	Drought	Drought			Eswatini	SWZ	Southern Africa	Africa	Hhohho, Lubombo, Manzini, Shiselweni provinces		Famine				Yes	15000		Km2					2007	1/1/2007	7		2007					410000		410000							76.5186792	1	2782;2783;2784;2785
2007-9499-MWI	2007	9499		Natural	Climatological	Drought	Drought			Malawi	MWI	Eastern Africa	Africa	Karonga, Mzimba districts (Northern Region province), Ntchisi district (Central Region province), Mulanje district (Southern Region province)									Km2					2007	1/1/2007	10		2007					520000		520000							76.5186792	2		19314;19317;19318;42176
2007-9347-PHL	2007	9347		Natural	Climatological	Drought	Drought			Philippines (the)	PHL	South-Eastern Asia	Asia	La Union, Pangasinan, Ilocos Sur districts (Region I (Ilocos region) province), Isabela, Nueva Vizcaya, Quirino districts (Region II (Cagayan Valley) province)									Km2					2007	1/1/2007	8		2007	8													76.5186792	2		24212;24213;24214;24217;24218;24219
2007-9548-USA	2007	9548		Natural	Climatological	Drought	Drought			United States of America (the)	USA	Northern America	Americas	California, Georgia, Maryland provinces	Lack of precipitation					Yes			Km2					2007	1/1/2007	10		2009	6											300000	392061	76.5186792	1	3218;3224;3234
2007-9675-ZWE	2007	9675	JT-2008-000097	Natural	Climatological	Drought	Drought			Zimbabwe	ZWE	Eastern Africa	Africa	Masvingo, Matabeleland North, Matabeleland South, Midlands, Manicaland, Mashonaland Central, Mashonaland East, Mashonaland West provinces		Food shortage							Km2					2007	1/1/2007	1		2009	6				2100000		2100000							76.5186792	1	3437;3438;3440;3441;3443;3444;69549;69550
2007-9650-TLS	2007	9650		Natural	Climatological	Drought	Drought			Timor-Leste	TLS	South-Eastern Asia	Asia	Aileu, Ainaro, Baucau, Ermera, Liquica, Manatuto, Manufahi provinces									Km2					2007	1/1/2007	2		2007	3													76.5186792	1	2957;2958;2959;2963;2965;2966;2967
2008-9200-ETH	2008	9200	DR-2008-000043	Natural	Climatological	Drought	Drought			Ethiopia	ETH	Eastern Africa	Africa	Oromia, Somali, Amhara, Afar, Tigray, SNNPR provinces	Heavy drought, weak reany season, loss of animals, food shortages and increase of prices	Famine	Food shortage						Km2					2008	1/1/2008	5		2009	10				6400000		6400000							79.4563044	1	1228;1229;1236;1237;47678;47679
2008-9475-AFG	2008	9475		Natural	Climatological	Drought	Drought			Afghanistan	AFG	Southern Asia	Asia	Kunduz, Balkh, Faryab, Badghis provinces		Food shortage							Km2					2008	1/1/2008	10		2008	10				280000		280000							79.4563044	1	273;275;278;289
2008-9640-BDI	2008	9640		Natural	Climatological	Drought	Drought			Burundi	BDI	Eastern Africa	Africa	Kirundo, Ngozi, Muyinga, Cankuzo, Karuzi, Ruyigi provinces		Food shortage							Km2					2008	1/1/2008	9		2009	1				82500		82500							79.4563044	1	40546;40549;40551;40554;40556;40558
2008-9303-DJI	2008	9303	OT-2008-000043	Natural	Climatological	Drought	Drought			Djibouti	DJI	Eastern Africa	Africa	Djibouti, Arta cities (Djibouti district, Djibouti province), Ali Sabieh district (Ali Sabieh province), Obock district (Obock province), Tadjourah district (Tadjourah province), Dikhil district (Dikhil province)	Delayed and below-normal rains	Food shortage		Yes					Km2					2008	1/1/2008	7		2009					340000		340000							79.4563044	2		15272;15274;15276;15278;15282
2008-9661-BOL	2008	9661		Natural	Climatological	Drought	Drought			Bolivia (Plurinational State of)	BOL	South America	Americas	La Paz, Oruro, Tarija, Chuquisaca, Santa Cruz provinces	El Nino, dry ecosystem, high temperatures and lon period withoit rainfall					Yes			Km2					2008	1/1/2008	12		2009					27500		27500							79.4563044	1	40444;40446;40447;40449;40450
2008-9662-CHN	2008	9662		Natural	Climatological	Drought	Drought			China	CHN	Eastern Asia	Asia	Henan Sheng, Anhui Sheng, Shanxi Sheng, Shaanxi Sheng, Shandong Sheng, Hubei Sheng, Gansu Sheng, Hebei Sheng, Jiangsu Sheng provinces						Yes			Km2					2008	1/1/2008	11		2009	2				3700000		3700000					234000	294501	79.4563044	1	898;902;907;909;911;913;920;921;923
2008-9200-ERI	2008	9200	DR-2008-000043	Natural	Climatological	Drought	Drought			Eritrea	ERI	Eastern Africa	Africa	Achipelagos, Semenawi Keih Bahri provinces (Northern Red Sea Region), Debubawi Keih Bahri province (Southern Red Sea Region), Anseba, Debub provinces									Km2					2008	1/1/2008	10		2008	10				1700000		1700000							79.4563044	1	1205;1206;1207;1208;1211
2008-9644-MDG	2008	9644		Natural	Climatological	Drought	Drought			Madagascar	MDG	Eastern Africa	Africa	Atsimo Andrefana, Androy, Anosy provinces		Food shortage							Km2					2008	1/1/2008			2011					720000		720000							79.4563044	1	41754;41755;41756
2008-9590-MOZ	2008	9590		Natural	Climatological	Drought	Drought			Mozambique	MOZ	Eastern Africa	Africa	Maputo, Gaza, Inhambane, Manica, Sofala, Tete provinces	Lack of rains and increase of food prices	Food shortage		Yes					Km2					2008	1/1/2008	12		2009					500000		500000							79.4563044	1	2113;2114;2115;2120;2121;41373
2008-9468-SOM	2008	9468		Natural	Climatological	Drought	Drought			Somalia	SOM	Eastern Africa	Africa	Matabaan city, Belet Weyne district (Hiraan province)		Food shortage							Km2					2008	1/1/2008	1		2009	4				3300000		3300000							79.4563044	2		25684
2008-9456-TJK	2008	9456		Natural	Climatological	Drought	Drought			Tajikistan	TJK	Central Asia	Asia	Badakhshoni Kuni, Khatlon, Sogd, Tadzhikistan Territories provinces	Severe winter storm, locust infestation, increase in food and fuel cost	Food shortage							Km2					2008	1/1/2008	10		2008	10				800000		800000							79.4563044	1	2847;2848;2849;2850
2008-9307-UGA	2008	9307	OT-2008-000164	Natural	Climatological	Drought	Drought			Uganda	UGA	Eastern Africa	Africa	Nakapiripit, Kodito, Abim provinces (Karamoja region, North-East)	Lack of rains	Food shortage		Yes					Km2					2008	1/1/2008	7		2009	10				1100000		1100000							79.4563044	1	743;765;773
2008-9755-SYR	2008	9755	DR-2009-000149	Natural	Climatological	Drought	Drought			Syrian Arab Republic	SYR	Western Asia	Asia	Damascus, Homs, Hama, Raqqah, Dayr_Az_Zor, Hassakeh provinces							8561		Km2					2008	1/1/2008			2010					1300000		1300000							79.4563044	1	2837;2839;2840;2841;2842;2845
2008-9154-THA	2008	9154		Natural	Climatological	Drought	Drought			Thailand	THA	South-Eastern Asia	Asia	Ang Thong, Chainat, Chaiyaphum, Chiang Rai, Kalasin, Kampaeng Phet, Khon Kaen, Lampang, Loei, Lopburi, Maha Sarakham, Mukdahan, Nakhon Phanom, Nakhon Ratchasima, Nakhon Sawan, Nan, Nong Bua Lamphu, Nong Khai, Phayao, Phichit, Phitsanulok, Phra Nakhon Si Ayudhya, Phrae, Sakon Nakhon, Saraburi, Singburi, Sukhothai, Suphanburi, Udon Thani, Uthai Thani, Uttaradit provinces									Km2					2008	1/1/2008	4		2008					10000000		10000000							79.4563044	1	2852;2856;2857;2860;2863;2864;2866;2868;2870;2871;2873;2874;2877;2878;2879;2881;2883;2884;2891;2894;2895;2896;2897;2905;2909;2912;2914;2915;2922;2923;2924
2009-9055-ARG	2009	9055		Natural	Climatological	Drought	Drought			Argentina	ARG	South America	Americas	R�o Negro, La Pampa, C�rdoba, Buenos Aires, Entre R�os, Santa Fe, Corrientes, Chaco, Formosa, Santiago del Estero provinces	Lack of rain	Wildfire				Yes			Km2					2009	1/1/2009	1		2009														79.17380276	1	429;432;434;435;436;437;439;444;449;450
2009-9655-CHN	2009	9655		Natural	Climatological	Drought	Drought			China	CHN	Eastern Asia	Asia	Yunnan Sheng, Guizhou Sheng, Sichuan Sheng, Guangxi Zhuangzu Zizhiqu, Chongqing Shi provinces	Low precipitations	Water shortage							Km2					2009	1/1/2009	10		2010	5				60000000		60000000					3600000	4546959	79.17380276	1	900;904;905;924;929
2009-9634-BDI	2009	9634		Natural	Climatological	Drought	Drought			Burundi	BDI	Eastern Africa	Africa	Kirundo, Bugabira, Busoni districts (Kirundo province)	Failed rains	Food shortage							Km2					2009	1/1/2009	12		2010	2				180000		180000							79.17380276	2		40638;40639;40642
2009-9615-ETH	2009	9615	OT-2010-000016	Natural	Climatological	Drought	Drought			Ethiopia	ETH	Eastern Africa	Africa	Somali, Oromia, Afar, Tigray, Amhara, SNNP, Gambela provinces	Poor rainfall	Food shortage							Km2					2009	1/1/2009	1		2010	8				6200000		6200000							79.17380276	1	1228;1229;1232;1236;1237;47678;47679
2009-9415-GTM	2009	9415	OT-2009-000169	Natural	Climatological	Drought	Drought			Guatemala	GTM	Central America	Americas	Baja Verapaz, El Progreso, Zacapa, Jalapa, Chiquimula, Santa Rosa, Jutiapa, Quich� provinces	El Nino	Food shortage				Yes	652		Km2					2009	1/1/2009	3		2009	12				2500000		2500000							79.17380276	1	64822;64826;64834;64835;64839;64840;64841;64842
2009-9559-HND	2009	9559		Natural	Climatological	Drought	Drought			Honduras	HND	Central America	Americas	Paraiso, Francisco Morazan, Yoro, Choluteca, Valle, Intibuca provinces	La Nina	Food shortage				Yes			Km2					2009	1/1/2009	11		2011	2				45000		45000							79.17380276	1	1421;1426;1428;1435;1437;1438
2009-9323-BGD	2009	9323		Natural	Climatological	Drought	Drought			Bangladesh	BGD	Southern Asia	Asia	Barisal, Chittagong, Dhaka, Khulna, Rajshahi, Rangpur, Sylhet provinces									Km2					2009	1/1/2009	7		2009	8													79.17380276	1	575;576;577;578;580;61362;61363
2009-9283-CHN	2009	9283		Natural	Climatological	Drought	Drought			China	CHN	Eastern Asia	Asia	Chaiyang, Fuxin, Jinzhou, Huludao districts (Liaoning Sheng province)									Km2					2009	1/1/2009	6		2009	7				160000		160000							79.17380276	2		13183;13185;13189;13190
2009-9415-ECU	2009	9415	OT-2009-000169	Natural	Climatological	Drought	Drought			Ecuador	ECU	South America	Americas	Manabi, Los Rios, Cotopaxi, Bolivar, Chimborazo, Tungurahua provinces	Poor rainy season, El NIno					Yes			Km2					2009	1/1/2009	11		2010					107500		107500					1700	2147	79.17380276	1	1136;1139;1140;1147;1148;1155
2009-9323-IND	2009	9323		Natural	Climatological	Drought	Drought			India	IND	Southern Asia	Asia	Bongaigaon, Cachar, Dhuburi, Goalpara, Golaghat, Hailakandi, Jorhat, Kamrup, Karbi Anglong, Kokrajhar, Lakhimpur, Marigaon, Nagaon, Sibsagar, Barpeta, Darrang, Dhemaji, Dibrugarh, Karimganj, Nalbari, North Cachar Hills, Sonitpur, Tinsukia districts (Assam province), Bilaspur, Chamba, Hamirpur, Kangra, Kinnaur, Kullu, Lahaul and Spiti, Mandi, Shimla, Sirmaur, Solan, Una districts (Himachal Pradesh…						Yes			Km2					2009	1/1/2009	7		2009	8													79.17380276	2		17576;17577;17578;17579;17580;17581;17582;17583;17584;17585;17589;17590;17591;17592;17593;17594;17595;17596;17600;17601;17603;17607;17608;17610;17612;17613;17614;17615;17616;17619;17622;17623;17628;17630;17631;17632;17666;17667;17668;17669;17670;17671;17672;17673;17674;17675;17676;17677;17679;17680;17681;17682;17687;17690;17691;17692;17693;17695;17712;17715;17718;17720;17721;17722;17725;17726;177…
2009-9661-KGZ	2009	9661		Natural	Climatological	Drought	Drought			Kyrgyzstan	KGZ	Central Asia	Asia	Batken, Bishkek, Jalal-Abad, Naryn, Osh, Talas, Ysyk-Kol provinces		Food shortage		Yes					Km2					2009	1/1/2009			2009					2000000		2000000							79.17380276	1	1746;1748;1749;1750;1751;1752;147293
2009-9651-NER	2009	9651	OT-2010-000028	Natural	Climatological	Drought	Drought			Niger (the)	NER	Western Africa	Africa	Agadez, Diffa, Dosso, Maradi, Tahoua, Tillaberi, Zinder, Niamey provinces	Irregular rain	Food shortage		Yes					Km2					2009	1/1/2009	9		2010	3				7900000		7900000							79.17380276	1	2202;2203;2204;2205;2206;2207;2208;2209
2009-9660-NPL	2009	9660		Natural	Climatological	Drought	Drought			Nepal	NPL	Southern Asia	Asia	Far Western, Mid Western provinces		Food shortage		Yes					Km2					2009	1/1/2009			2009					303000		303000							79.17380276	1	2154;2155
2009-9654-TCD	2009	9654	OT-2010-000056	Natural	Climatological	Drought	Drought			Chad	TCD	Middle Africa	Africa	Kanem, Barl El Gazal, Lac, Batha Est, Batha Ouest, Guera, Sila, Salamat, Ouaddai, Hadjer Lamis provinces	Poor, irregular, dispersed and eraly cessation of rainfall	Food shortage		Yes					Km2					2009	1/1/2009	12		2010	7				2400000		2400000							79.17380276	1	873;875;881;12904;12905;12912;12914;12915;12927;12928
2009-9210-PRY	2009	9210	DR-2009-000104	Natural	Climatological	Drought	Drought			Paraguay	PRY	South America	Americas	Boqueron, Presidente Hayes, Alto Paraguay, Concepci�n, Neembuc� provinces	La Nina and El Nino, deforestation					Yes			Km2					2009	1/1/2009	1		2009	11				200000		200000							79.17380276	1	2311;2314;2319;2324;2326
2009-9415-SLV	2009	9415	OT-2009-000169	Natural	Climatological	Drought	Drought			El Salvador	SLV	Central America	Americas	Ahuachapan, Cabanas, Chalatenango, Cuscatlan, La Libertad, La Paz, La Union, Morazan, San Miguel, San Salvador, San Vicente, Santa Ana, Sonsonate, Usulutan provinces	Lack of rain								Km2					2009	1/1/2009		12	2009												27000	34102	79.17380276	1	1184;1185;1186;1187;1188;1189;1190;1191;1192;1193;1194;1195;1196;1197
2009-9415-VEN	2009	9415	OT-2009-000169	Natural	Climatological	Drought	Drought			Venezuela (Bolivarian Republic of)	VEN	South America	Americas	Amazonas, Anzoategui, Apure, Aragua, Barinas, Bolivar, Carabobo, Cojedes, Delta Amacuro, Dependencias Federales, Falcon, Guarico, Lara, Merida, Miranda, Monagas, Nueva Esparta, Portuguesa, Sucre, Tachira, Trujillo, Yaracuy, Zulia, Vargas, Distrito Capital provinces						Yes			Km2					2009	1/1/2009	11		2010														79.17380276	1	3302;3303;3304;3305;3306;3307;3308;3309;3310;3311;3313;3314;3315;3316;3317;3318;3319;3320;3321;3322;3323;3324;3325;67152;67153
2009-9633-SSD	2009	9633		Natural	Climatological	Drought	Drought			South Sudan	SSD	Northern Africa	Africa	Unity, Northern Bahr Ghazal, Jonglei, Upper Nile, Eastern Equatoria, Warab provinces	Bad distibution of rain, conflict and bad recolt	Food shortage							Km2					2009	1/1/2009			2010					4300000		4300000							79.17380276	1	2747;2750;2751;2754;2765;37021
2010-9077-GRD	2010	9077	DR-2010-000029	Natural	Climatological	Drought	Drought			Grenada	GRD	Caribbean	Americas	St. Patrick's, Name Unknown, St. George's provinces	Severe dry conditions	Wildfire							Km2					2010	1/1/2010	1		2010	6													80.47228515	1;2	1352;1354	16735
2010-9701-CHN	2010	9701		Natural	Climatological	Drought	Drought			China	CHN	Eastern Asia	Asia	Anhui Sheng, Gansu Sheng, Henan Sheng, Hebei Sheng, Jiangsu Sheng, Shaanxi Sheng, Shandong Sheng, Shanxi Sheng provinces		Water shortage							Km2					2010	1/1/2010	12		2011	5				35000000		35000000					2370000	2945113	80.47228515	1	898;902;907;909;913;920;921;923
2010-9253-BOL	2010	9253		Natural	Climatological	Drought	Drought			Bolivia (Plurinational State of)	BOL	South America	Americas	Santa Cruz, Tarija, Chuquisaca provinces						Yes			Km2					2010	1/1/2010	6		2010	9				62500		62500					100000	124266	80.47228515	1	40444;40449;40450
2010-9556-BRA	2010	9556		Natural	Climatological	Drought	Drought			Brazil	BRA	South America	Americas	Amazonas province						Yes			Km2					2010	1/1/2010	10		2010					62000		62000							80.47228515	1	668
2010-9077-BRB	2010	9077	DR-2010-000029	Natural	Climatological	Drought	Drought			Barbados	BRB	Caribbean	Americas	Christ Church, St. Andrew, St. George, St. James, St. John, St. Joseph, St. Lucy, St. Michael, St. Peter, St. Phillip, St. Tomas provinces	Extremely dry conditipns								Km2					2010	1/1/2010	1		2010	6													80.47228515	2		5825;5826;5827;5828;5829;5830;5831;5832;5833;5834;5835
2010-9082-DJI	2010	9082	DR-2011-000029	Natural	Climatological	Drought	Drought			Djibouti	DJI	Eastern Africa	Africa	Ali Sabieh district (Ali Sabieh province), Dikhil, Yoboki districts (Dikhil province), Alaili Dadda, Obock districts (Obock province), Balha, Dorra districts (Tadjourah province)									Km2					2010	1/1/2010	11		2011	7				200258		200258							80.47228515	2		15272;15274;15275;15277;15278;15279;15280
2010-9077-GUY	2010	9077	DR-2010-000029	Natural	Climatological	Drought	Drought			Guyana	GUY	South America	Americas	Barima Waini (region N�1), Cuyuni/mazaruni (region N�7), Pomeroon/supenaam (region N�2), Potaro/siparuni (region N�8), Upper Takutu/upper Essequibo (region N�9) provinces	El Nino								Km2					2010	1/1/2010	1		2010	6											14700	18267	80.47228515	1	1398;1399;1404;1405;1407
2010-9318-RUS	2010	9318		Natural	Climatological	Drought	Drought			Russian Federation (the)	RUS	Eastern Europe	Europe	Adygeya Rep., Astrakhanskaya Oblast, Bashkortostan Rep., Belgorodskaya Oblast, Bryanskaya Oblast, Chelyabinskaya Oblast, Ivanovskaya Oblast, Kalmykiya Rep., Kaluzhskaya Oblast, Krasnodarskiy Kray, Kurskaya Oblast, Lipetskaya Oblast, Moskovskaya Oblast, Moskva, Name Unknown, Orenburgskaya Oblast, Orlovskaya Oblast, Penzenskaya Oblast, Rostovskaya Oblast, Ryazanskaya Oblast, Samarskaya Oblast, Sara…		Heat wave	Wildfire			Yes			Km2					2010	1/1/2010	4	1	2010	8	20										1400000	1739729	80.47228515	1	2487;2493;2494;2495;2496;2499;2507;2510;2511;2524;2527;2530;2534;2535;2537;2543;2544;2545;2549;2550;2553;2555;2557;2558;2560;2564;2565;2569;2571;2572;2574;2576
2010-9077-TTO	2010	9077	DR-2010-000029	Natural	Climatological	Drought	Drought			Trinidad and Tobago	TTO	Caribbean	Americas	Arima, Chaguanas, Couva/Tabaquite/Talparo, Diego Martin, Penal/Debe, Point Fortin, Port Of Spain, Princes Town, Rio Claro/Mayaro, San Fernando, San Juan/Laventille, Sangre Grande, Siparia, Tobago, Tunapuna/Piarco provinces			Water shortage			Yes			Km2					2010	1/1/2010	1		2010	6													80.47228515	1	2977;2978;2979;2980;2981;2982;2983;2984;2985;2986;2987;2988;2989;2990;2991
2010-9077-LCA	2010	9077	DR-2010-000029	Natural	Climatological	Drought	Drought			Saint Lucia	LCA	Caribbean	Americas	Area Under National Administration, Region Number 1 - 8 provinces		Water shortage							Km2					2010	1/1/2010	1		2010	6													80.47228515	1	2607;2608;2609;2610;2611;2612;2613;2614;2615
2010-9290-MOZ	2010	9290		Natural	Climatological	Drought	Drought			Mozambique	MOZ	Eastern Africa	Africa	Maputo, Inhambane, Gaza provinces (South)		Food shortage							Km2					2010	1/1/2010	3		2010					460000		460000							80.47228515	1	2113;2114;41373
2010-9249-MLI	2010	9249		Natural	Climatological	Drought	Drought			Mali	MLI	Western Africa	Africa	Kayes, Tombouctou, Kidal, Gao provinces									Km2					2010	1/1/2010	6		2010					600000		600000							80.47228515	1	1927;1928;1929;1934
2010-9132-THA	2010	9132		Natural	Climatological	Drought	Drought			Thailand	THA	South-Eastern Asia	Asia	Ang Thong, Chainat, Chaiyaphum, Chiang Rai, Kalasin, Kampaeng Phet, Khon Kaen, Lampang, Loei, Lopburi, Maha Sarakham, Mukdahan, Nakhon Phanom, Nakhon Ratchasima, Nakhon Sawan, Nan, Nong Bua Lamphu, Nong Khai, Phayao, Phichit, Phitsanulok, Phra Nakhon Si Ayudhya, Phrae, Sakon Nakhon, Saraburi, Singburi, Sukhothai, Suphanburi, Udon Thani, Uthai Thani, Uttaradit provinces						Yes			Km2					2010	1/1/2010	3		2011	3				6482602		6482602							80.47228515	1	2852;2856;2857;2860;2863;2864;2866;2868;2870;2871;2873;2874;2877;2878;2879;2881;2883;2884;2891;2894;2895;2896;2897;2905;2909;2912;2914;2915;2922;2923;2924
2010-9077-VCT	2010	9077	DR-2010-000029	Natural	Climatological	Drought	Drought			Saint Vincent and the Grenadines	VCT	Caribbean	Americas	Carriacou, Petite Martinique islands (Grenadines province)									Km2					2010	1/1/2010	1		2010	6													80.47228515	2		61291
2010-9181-ZWE	2010	9181		Natural	Climatological	Drought	Drought			Zimbabwe	ZWE	Eastern Africa	Africa	Manicaland, Mashonaland Central, Mashonaland East, Mashonaland West, Masvingo, Matabeleland North, Matabeleland South, Midlands provinces		Food shortage							Km2					2010	1/1/2010	5		2013					1667618		1667618							80.47228515	1	3437;3438;3440;3441;3443;3444;69549;69550
2010-9082-BDI	2010	9082	DR-2011-000029	Natural	Climatological	Drought	Drought			Burundi	BDI	Eastern Africa	Africa	Kayanza, Ngozi provinces (North region), Cankuzo, Kirundo, Muyinga provinces (North-Eastern region), Bururi, Makamba, Rutana provinces (Southern region)	Rainfall deficit in October December 2010								Km2					2011	1/1/2011			2011														80.47228515	1	40545;40546;40550;40551;40552;40554;40556;40557
2010-9082-ETH	2010	9082	DR-2011-000029	Natural	Climatological	Drought	Drought			Ethiopia	ETH	Eastern Africa	Africa	Somali, Oromia, Afar, Tigray, Amhara provinces	La Nina			Yes					Km2					2011	1/1/2011	1		2012	1				4805679		4805679							80.47228515	1	1228;1229;1237;47678;47679
2010-9082-KEN	2010	9082	DR-2011-000029	Natural	Climatological	Drought	Drought			Kenya	KEN	Eastern Africa	Africa	Marsabit, Isiolo, Moyale districts (Eastern province); Mandera, Wajir, Ijara, Garissa (North Eastern province); West Pokot, Turkana, Samburu district (Rift Valley Province); Tana River, Lamu, Kwale (Coast province)	La Nina	Famine		Yes					Km2					2011	1/1/2011	1		2011	1				4300000		4300000							80.47228515	2		51341;51342;51346;51348;51352;51357;51361;51362;51363;51364;51389;51392;51394
2010-9082-UGA	2010	9082	DR-2011-000029	Natural	Climatological	Drought	Drought			Uganda	UGA	Eastern Africa	Africa	Kaabong, Kotido, Abim, Moroto, Nakapiripirit provinces (Karamoja region)									Km2					2011	1/1/2011	3		2011					669000		669000							80.47228515	1	743;765;772;773;47074
2011-9312-AFG	2011	9312		Natural	Climatological	Drought	Drought			Afghanistan	AFG	Southern Asia	Asia	Balkh, Samangan, Takhar, Sar-e-Pul, Hirat, Badghis, Faryab, Jawzjan, Baghlan, Kunduz, Badakshan, Bamyan, Daykundi, Ghor provinces	Limited snowfall and rainfall	Food shortage							Km2					2011	1/1/2011	1		2011	8				1750000		1750000					142000	171058	83.01267439	1	272;273;274;275;276;278;280;282;283;289;298;299;300;99878
2011-9663-KEN	2011	9663	OT-2012-000049	Natural	Climatological	Drought	Drought			Kenya	KEN	Eastern Africa	Africa	Wajir, Mandera districts (North Eastern province), Turkana district (Rift Valley province), Tana river district (Coast province), Moyale, Marsabit, Mwingi districts (Eastern province)		Food shortage		Yes					Km2					2011	1/1/2011			2012					3750000		3750000							83.01267439	2		51346;51352;51357;51358;51363;51364;51392
2011-9629-LSO	2011	9629	OT-2012-000155	Natural	Climatological	Drought	Drought			Lesotho	LSO	Southern Africa	Africa	Quthing, Mohale's Hoek, Mafeteng, Maseru, Berea, Leribe, Butha Buthe, Mokhotlong, Thaba-Tseka provinces	Polonged periods of drought follwoed by excessive rains	Food shortage							Km2					2011	1/1/2011	12		2012	10				725515		725515							83.01267439	1	1803;1804;1805;1806;1807;1808;1809;1811;1812
2011-9661-MLI	2011	9661	OT-2011-000205	Natural	Climatological	Drought	Drought			Mali	MLI	Western Africa	Africa	Kayes, Koulikoro, Mopti, Segou provinces	Insufficient rainfall	Food shortage		Yes					Km2					2011	1/1/2011			2012					3500000		3500000							83.01267439	1	1928;1930;1931;1932
2011-9662-MRT	2011	9662	OT-2011-000205	Natural	Climatological	Drought	Drought			Mauritania	MRT	Western Africa	Africa	Hodh El Chargi, Assaba, Brakna, Gorgol, Hodh El Gharbi, Guidimakha provinces	Lack of rains	Food shortage		Yes		Yes			Km2					2011	1/1/2011			2012					723000		723000							83.01267439	1	2005;2006;2008;2009;2010;2011
2011-9529-NER	2011	9529		Natural	Climatological	Drought	Drought			Niger (the)	NER	Western Africa	Africa	Diffa, N'Guigmi districts (Diffa province); Dogondoutchi, Loga districts (Dosso province); Aguie, Guidan Roumji, Madarounfa, Mayahi districts (Maradi province); Bouza, Illela, Birni N'konni, Madaoua districts (Tahoua province); Filingue, Ouallam, Tera, Tillaberi (Tillaberi); Goure, Matamey, Tanout (Zinder)	Dry spells and pests, bad harvests 2010/2011	Food shortage		Yes					Km2					2011	1/1/2011			2012					3000000		3000000							83.01267439	2		22554;22556;22558;22561;22562;22564;22565;22566;22571;22572;22573;22575;22578;22580;22582;22583;22584;22586;22588
2011-9560-SEN	2011	9560	OT-2011-000193	Natural	Climatological	Drought	Drought			Senegal	SEN	Western Africa	Africa	Kaffrine, Kedougou, Tambacounda, Saint-Louis, Matam, Diourbel, Kolda, Kaolack, Fatick provinces, Louga, Linguere districts (Louga province)	Poor rainy season	Food shortage		Yes					Km2					2011	1/1/2011	12		2013					850000		850000							83.01267439	1;2	1373;1374;1375;1377;1378;47585;47586;47588;47589	25336;47594
2011-9415-TZA	2011	9415	DR-2011-000145	Natural	Climatological	Drought	Drought			Tanzania, United Republic of	TZA	Eastern Africa	Africa	Ngorongoro district (Arusha province), Simanjiro district (Manyara province), Same, Rombo, Mwanga districts (Kilimanjaro province)		Food shortage							Km2					2011	1/1/2011	8		2012					1000000		1000000							83.01267439	2		48417;48418;48429;190510;190511
2011-9363-MEX	2011	9363		Natural	Climatological	Drought	Drought			Mexico	MEX	Central America	Americas	Nuevo Leon, Guanajuato, Sonora, Chihuahua, Coahuila, Durango, Zacatecas, San Luis Potosi provinces									Km2					2011	1/1/2011	9		2011	12				2500000		2500000							83.01267439	1	2033;2034;2037;2038;2046;2051;2053;2059
2011-9207-THA	2011	9207		Natural	Climatological	Drought	Drought			Thailand	THA	South-Eastern Asia	Asia	Chians Rai, Nan, Phrae, Loei, Nong Khai, Ubon Ratchathani, Mukdahan, Sakon Nakhon, Si Saket, Surin, Chaiyaphum, Amnat Charoen, Kalasin, Nakhon Ratchasima, Buriram, Yasothon provinces (North); Sukhothai, Phetchabun, Phichit provinces (Central); Prachuap Khilikhan, Phetchaburi, Kanchanaburi provinces (West)						Yes			Km2					2011	1/1/2011	6		2011														83.01267439	1	2851;2854;2857;2860;2863;2865;2870;2874;2878;2881;2884;2892;2893;2894;2897;2899;2905;2911;2914;2917;2921;2926
2011-9390-TUV	2011	9390	DR-2011-000176	Natural	Climatological	Drought	Drought			Tuvalu	TUV	Polynesia	Oceania	Nukulaelae Isl. Funati Islands	La Nina			Yes		Yes			Km2					2011	1/1/2011	9		2011														83.01267439	1	3103
2011-9363-USA	2011	9363		Natural	Climatological	Drought	Drought			United States of America (the)	USA	Northern America	Americas	Texas, Oklahoma, New Mexico, Arizona, Kansas, Louisiana provinces									Km2					2011	1/1/2011	1		2011	11									1000000	1204635	8000000	9637083	83.01267439	1	3216;3230;3232;3245;3250;3257
2011-9663-ETH	2011	9663	OT-2012-000049	Natural	Climatological	Drought	Drought			Ethiopia	ETH	Eastern Africa	Africa	Dire Dawa, Gambela, Hareri, Oromia, SNNPR, Somali, Addis Ababa provinces (Southern Ethiopia)	Consecutive seasons of poor rainfall, rapid population growth, sustained high food prices, endemic poverty	Food shortage							Km2					2012	1/1/2012			2012					1000000		1000000							83.01267439	1	1227;1231;1232;1233;1236;47678;47679
2012-9245-GMB	2012	9245	OT-2012-000046	Natural	Climatological	Drought	Drought			Gambia (the)	GMB	Western Africa	Africa	NO DATA: all country selected - North Bank, Lower River (mainly?), Upper River, West Coast, Kanifing Municipal Council, Central River provinces	Late, erratic and unevenly distributed rainbfall during 2011/2012	Crop failure	Food shortage	Yes		Yes			Km2					2012	1/1/2012	3		2012					428000		428000							84.7304789	1	1285;1287;1288;1289;1290;112869
2012-9355-GTM	2012	9355		Natural	Climatological	Drought	Drought			Guatemala	GTM	Central America	Americas	Jalapa, El Progreso, Zacapa, Santa Rosa, Guatemala, Sacatep�quez, Solola, Chimaltenango, Baja Verapaz, Quich�, Huehuetenango provinces		Heat wave							Km2					2012	1/1/2012	6		2012					266485		266485							84.7304789	1	64821;64822;64823;64824;64826;64827;64833;64834;64835;64839;64841
2012-9065-AGO	2012	9065	DR-2012-000092	Natural	Climatological	Drought	Drought			Angola	AGO	Middle Africa	Africa	Bengo, Cuanza Sul, Benguela, Huila, Namibe, Cunene, Moxico, Bie, Huambo, Zaire, Kuando Kubango provinces	Lack of rain	Food shortage		Yes					Km2					2012	1/1/2012	3		2013	5				1833900		1833900							84.7304789	1	398;399;400;403;404;405;406;412;413;415
2012-9607-BRA	2012	9607		Natural	Climatological	Drought	Drought			Brazil	BRA	South America	Americas	Minas Gerias, Pernambuco, Bahia provinces									Km2					2012	1/1/2012	5		2013	5				4000000		4000000					1460000	1723111	84.7304789	1	669;677;681
2012-9628-CMR	2012	9628		Natural	Climatological	Drought	Drought			Cameroon	CMR	Middle Africa	Africa	Nord, Extr�me-Nord provinces (Northern regions)				Yes					Km2					2012	1/1/2012	6		2012	1				12000		12000							84.7304789	1	818;820
2012-9379-HND	2012	9379		Natural	Climatological	Drought	Drought			Honduras	HND	Central America	Americas	Choluteca, Francisco Morazan, Gracias A Dios, La Paz, Olancho, Paraiso, Valle provinces									Km2					2012	1/1/2012	9		2012	9				125000		125000							84.7304789	1	1421;1426;1427;1430;1434;1435;1437
2011-9663-SDN	2011	9663	OT-2012-000049	Natural	Climatological	Drought	Drought			Sudan (the)	SDN	Northern Africa	Africa	Abyei district (Southern Kordofan province)		Food shortage							Km2					2012	1/1/2012			2012					3200000		3200000							83.01267439	2		4151
2011-9663-SOM	2011	9663	OT-2012-000049	Natural	Climatological	Drought	Drought			Somalia	SOM	Eastern Africa	Africa	Bakool, Gedo, Juba, Hiraan provinces		Food shortage							Km2					2012	1/1/2012			2012					3000000		3000000							83.01267439	1	2689;2694;2695;2696;2698
2012-9290-ITA	2012	9290		Natural	Climatological	Drought	Drought			Italy	ITA	Southern Europe	Europe	Abruzzi, Basilicata, Calabria, Campania, Emilia-romagna, Friuli-venezia Giulia, Lazio, Liguria, Lombardia, Marche, Molise, Piemonte, Puglia, Sardegna, Sicilia, Toscana, Trentino-alto Adige, Umbria, Valle D'aosta, Veneto provinces		Heat wave							Km2					2012	1/1/2012	6	1	2012	10	10										1190000	1404453	84.7304789	1	1616;1617;1618;1619;1620;1621;1622;1623;1624;1625;1626;1627;1628;1629;1630;1631;1632;1633;1634;1635
2012-9304-MWI	2012	9304	OT-2012-000156	Natural	Climatological	Drought	Drought			Malawi	MWI	Eastern Africa	Africa	Balaka, Blantyre, Chikwawa, Machinga, Mangochi, Mulanje, Mwanza, Neno, Nsanje, Phalombe, Thyolo, Zomba districts (Southern Region Province), Dedza, Ntcheu, Salima districts (Central Region Province)	Lenthly dry spells overt past 3 years, current high food prices and recent devaluation of the currency	Food shortage		Yes					Km2					2012	1/1/2012	8		2013					1900000		1900000							84.7304789	2		19307;19313;19315;19321;19322;19325;19328;19329;19330;42174;42175;42176;42177;65270;65271
2012-9222-PRK	2012	9222		Natural	Climatological	Drought	Drought			Korea (the Democratic People's Republic of)	PRK	Eastern Asia	Asia	Yanggang-do, Chagang-do, Hamgyong-bukto, Hamgyong-namdo, Kangwon-do provinces		Food shortage							Km2					2012	1/1/2012	4		2012					3000000		3000000							84.7304789	1	1054;1056;1058;1062;1065
2012-9021-PRY	2012	9021	DR-2012-000011	Natural	Climatological	Drought	Drought			Paraguay	PRY	South America	Americas	Concepcion, San pedro, Cordillera, Guaira, Caaguazu, Caazapa, Itapua, Misiones, Paraguari, Alto Parana, Central, Neembucu, Amambay, Canindeyu provinces	Environmenatl effectes associated with la Nina lead to disruption of rain patterns	Food shortage				Yes	132		Km2					2012	1/1/2012	1		2012	1				1391900		1391900							84.7304789	1	2312;2313;2315;2316;2317;2318;2319;2320;2321;2322;2323;2324;2325;2327
2012-9160-TCD	2012	9160	EO-2012-000001	Natural	Climatological	Drought	Drought			Chad	TCD	Middle Africa	Africa	Kanem, Lac Barl el Gazal, Batha Est, Batha Ouest, Hadjer Lamis, Ouaddai, Salamat provinces	Insufficent rains	Food shortage							Km2					2012	1/1/2012	6		2013	2				1600000		1600000							84.7304789	1	875;881;12904;12905;12912;12914;12915;12927
2012-9405-LKA	2012	9405	DR-2012-000177	Natural	Climatological	Drought	Drought			Sri Lanka	LKA	Southern Asia	Asia	Anuradhapura, Polonnaruwa districts (North Central province), Kurunegala, Puttalam districts (North Western province), Moneragala district (Uva province), Hambantota district (Southern province), Mannar district (Northern province)									Km2					2012	1/1/2012	1		2012	11				1800000		1800000							84.7304789	2		25835;25836;25837;25838;25841;25847;25850
2012-9478-MDA	2012	9478	DR-2012-000199	Natural	Climatological	Drought	Drought			Moldova (the Republic of)	MDA	Eastern Europe	Europe	Falesti district (Balti province), Vulcanesti district (Cahul province), Chisinau, Criuleni, Ialoveni districts (Chisinau province), Ciadir-Lunga district (Gagauzia province), Basarabeasca district (Lapusna province), Orhei, Rezina, Telenesti districts (Orhei province), Ungheni district (Ungheni province)	Combined impact of poor rainfall and extremely high temperatures								Km2					2012	1/1/2012	11		2012					5800		5800							84.7304789	2		41167;41174;41176;41177;41179;41191;41193;41197;41198;41199;41209
2012-9395-RUS	2012	9395		Natural	Climatological	Drought	Drought			Russian Federation (the)	RUS	Eastern Europe	Europe	Adygeya Rep., Astrakhanskaya Oblast, Bashkortostan Rep., Belgorodskaya Oblast, Bryanskaya Oblast, Chelyabinskaya Oblast, Kalmykiya Rep., Krasnodarskiy Kray, Kurskaya Oblast, Lipetskaya Oblast, Name Unknown, Orenburgskaya Oblast, Orlovskaya Oblast, Penzenskaya Oblast, Rostovskaya Oblast, Samarskaya Oblast, Saratovskaya Oblast, Stavropolskiy Kray, Tambovskaya Oblast, Ulyanovskaya Oblast, Volgograds…									Km2					2012	1/1/2012	6	1	2012	8	31										1140000	1345443	84.7304789	1	2487;2493;2494;2495;2496;2499;2510;2524;2527;2530;2537;2543;2544;2545;2549;2553;2555;2558;2560;2569;2572;2574
2012-9109-THA	2012	9109		Natural	Climatological	Drought	Drought			Thailand	THA	South-Eastern Asia	Asia	Lampang, Kamphaeng Phet, Nan, Phayao, Chiang Mai, Sukhothai (Northern provinces); Nong Khai, Si Sa Ket, Khon Kaen, Maha Sarakham, Udon Thani, Chaiyaphum (NorthEast provinces); Phetchaburi, Kanchanaburi, Prachuap Khiri Khan, Chon Buri, Nakhon Nayok, Suphan Buri, Chanthaburi, Chachoengsao, Trat, Phuket provinces. 17 are in the North, 19 in the Northeast, 5 in the central region, 6 in the East and 1…						Yes			Km2					2012	1/1/2012	4		2012	8				12000000		12000000					1200	1416	84.7304789	1	2851;2854;2855;2857;2858;2859;2860;2861;2863;2864;2865;2866;2868;2869;2870;2872;2873;2874;2875;2877;2878;2879;2881;2883;2884;2891;2892;2893;2894;2895;2897;2898;2899;2903;2905;2911;2914;2915;2917;2918;2919;2921;2922;2923;2924;2926
2012-9606-UKR	2012	9606		Natural	Climatological	Drought	Drought			Ukraine	UKR	Eastern Europe	Europe	Amury city (Odes'ka province)									Km2					2012	1/1/2012	4	15	2012	7	31										1690000	1994560	84.7304789	1	3163
2012-9235-USA	2012	9235		Natural	Climatological	Drought	Drought			United States of America (the)	USA	Northern America	Americas	Illinois, Indiana, Iowa, Kansas, Michigan, Minnesota, Missouri, Nebraska, North Dakota, Ohio, South Dakota, Wisconsin provinces		Heat wave							Km2					2012	1/1/2012	6		2012														84.7304789	1	3227;3228;3229;3230;3236;3237;3239;3241;3248;3249;3255;3263
2012-9489-USA	2012	9489		Natural	Climatological	Drought	Drought			United States of America (the)	USA	Northern America	Americas	Illinois, Indiana, Iowa, Kansas, Michigan, Minnesota, Missouri, Nebraska, North Dakota, Ohio, South Dakota, Wisconsin, Arizona, California, Colorado, Nevada, New Mexico, Oklahoma, Texas, Utah provinces	Severe lack of rainand extreme temperature	Heat wave				Yes			Km2					2012	1/1/2012	6		2012	12									16000000	18883406	20000000	23604257	84.7304789	1	3216;3218;3219;3227;3228;3229;3230;3236;3237;3239;3241;3242;3245;3248;3249;3250;3255;3257;3258;3263
2013-9369-BOL	2013	9369		Natural	Climatological	Drought	Drought			Bolivia (Plurinational State of)	BOL	South America	Americas	Tarija, Santa Cruz, Chuquisaca, Cochabamba, Beni, La Paz provinces						Yes			Km2					2013	1/1/2013	1		2013	9				340355		340355							85.97164225	1	40443;40444;40445;40446;40449;40450
2013-9062-CHN	2013	9062		Natural	Climatological	Drought	Drought			China	CHN	Eastern Asia	Asia	Yunnan Sheng, Sichuan Sheng, Shaanxi Sheng, Qinghai Sheng, Shanxi Sheng, Gansu Sheng provinces									Km2					2013	1/1/2013	1		2013	7				5000000		5000000							85.97164225	1	902;919;920;923;924;929
2013-9308-ECU	2013	9308	DR-2013-000069	Natural	Climatological	Drought	Drought			Ecuador	ECU	South America	Americas	Zapotillo, Celica, Paltas, Macara, Sozoranga districts (Loja province)									Km2					2013	1/1/2013	2		2013	6				3165		3165							85.97164225	2		15448;15453;15459;15460;22049
2013-9150-MHL	2013	9150	DR-2013-000053	Natural	Climatological	Drought	Drought			Marshall Islands (the)	MHL	Micronesia	Oceania	North of the capital Majuro, atolls/islands of Namu, Likiep and Mejit	Prolonged dry weather					Yes			Km2					2013	1/1/2013	5		2013	5				6384		6384							85.97164225	1	2002
2013-9203-NZL	2013	9203		Natural	Climatological	Drought	Drought			New Zealand	NZL	Australia and New Zealand	Oceania	Auckland, Bay of Plenty, East Cape, Hawke's Bay, Northland, Taranaki, Waikato, Wanganui-manawatu, Wellington provinces (North Island)									Km2					2013	1/1/2013	1		2013	5											823000	957292	85.97164225	1	2171;2172;2174;2175;2177;2180;2181;2182;2183
2013-9185-PAN	2013	9185		Natural	Climatological	Drought	Drought			Panama	PAN	Central America	Americas	Cocl�, Veraguas, Los santos, Herrera provinces						Yes			Km2					2013	1/1/2013	1		2013	5											200000	232635	85.97164225	1	2282;2286;2287;93673
2013-9496-PRY	2013	9496	DR-2013-000128	Natural	Climatological	Drought	Drought			Paraguay	PRY	South America	Americas	Presidente Hayes, Boqueron, Alto Paraguay, San Pedro, Concepcion, Amambay, Canindeyu, Alto Parana, Itapua, Cordillera, Guaira, Neembucu, Paraguari, Caazapa, Caaguazu provinces	Rainfall shortages					Yes			Km2					2013	1/1/2013	9		2014	8				75000		75000							85.97164225	1	2311;2312;2313;2314;2315;2316;2317;2319;2320;2321;2322;2324;2325;2326;2327
2013-9478-ZWE	2013	9478	OT-2013-000150	Natural	Climatological	Drought	Drought			Zimbabwe	ZWE	Eastern Africa	Africa	Manicaland, Masvingo, Matabeleland North, Matabeleland South, Mashonaland Central, Midlands provinces	Slow onset of rainy season followed by severe flooding and then long dry spell, El Nino	Food shortage	Water shortage	Yes		Yes			Km2					2013	1/1/2013	1		2017	1				4300000		4300000					500000	581587	85.97164225	1	3437;3438;3441;3443;3444;69549;69550
2014-9196-BFA	2014	9196		Natural	Climatological	Drought	Drought			Burkina Faso	BFA	Western Africa	Africa	Sahel province		Food shortage							Km2					2014	1/1/2014	5		2014					4000000		4000000							87.36629784	1	40287
2014-9332-HND	2014	9332	DR-2014-000132	Natural	Climatological	Drought	Drought			Honduras	HND	Central America	Americas	San Marcos De Sierra, Camasca districts (Intibuca province), Moroceli, Alauca, Oropoli, Teupasenti districts (Paraiso province), Ocotepeque, Copan, Santa Barbara, Yoro, Comayagua, Olancho, Lempira, La Paz, Valle, Choluteca, Francisco Morazan provinces		Food shortage				Yes			Km2					2014	1/1/2014	4		2015	7				571710		571710							87.36629784	1;2	1421;1423;1424;1426;1430;1431;1433;1434;1436;1437;1438	17329;17341;17435;17441;17442;17448
2014-9457-BOL	2014	9457		Natural	Climatological	Drought	Drought			Bolivia (Plurinational State of)	BOL	South America	Americas	Santa Cruz province						Yes			Km2					2014	1/1/2014	10		2014	10				51180		51180							87.36629784	1	40449
2014-9025-BRA	2014	9025		Natural	Climatological	Drought	Drought			Brazil	BRA	South America	Americas	Alagoas, Bahia, Ceara, Maranhao, Paraiba, Pernambuco, Piaui, Rio Grande Do Norte, Sergipe provinces	Lack of rain 2012 and 2013, high temperatures								Km2					2014	1/1/2014	1		2016	12				27000000		27000000					5000000	5723031	87.36629784	1	666;669;670;674;679;681;682;684;690
2014-9265-CHN	2014	9265		Natural	Climatological	Drought	Drought			China	CHN	Eastern Asia	Asia	Shandong Sheng, Shaanxi Sheng, Henan Sheng provinces, Nanbu-Nanchong city (Nanchong district, Sichuan Sheng ptovince)									Km2					2014	1/1/2014	6		2014	7				226000		226000					1180000	1350635	87.36629784	1	909;920;921;924
2014-9408-CHN	2014	9408		Natural	Climatological	Drought	Drought			China	CHN	Eastern Asia	Asia	Liaoning Sheng, Jilin Sheng, Nei Mongol Zizhiqu provinces									Km2					2014	1/1/2014	8		2014	10				27500000		27500000			110000	125907	2500000	2861515	87.36629784	1	915;916;917
2014-9277-GTM	2014	9277	DR-2015-000150	Natural	Climatological	Drought	Drought			Guatemala	GTM	Central America	Americas	Baja Verapaz, El Progreso, Zacapa, Chiquimula, Jalapa, Jutiapa, Quich�, Huehuetenango, Totonicap�n, San Marcos, Retalhuleu, Santa Rosa, Escuintla provinces						Yes			Km2					2014	1/1/2014	8		2016					1300000		1300000					100000	114461	87.36629784	1	64822;64825;64826;64828;64831;64832;64833;64834;64835;64839;64840;64841;64842
2014-9231-SOM	2014	9231		Natural	Climatological	Drought	Drought			Somalia	SOM	Eastern Africa	Africa	Mogasdischio city (Banadir district, Banadir province), Bakool, Gedo, Juba Dhexe, Hiraan, Shabelle Hoose; Puntland, Bari, Karkaar, Sanaag Sool	Short and poorrainy season	Food shortage	Famine						Km2					2014	1/1/2014	7		2017					535624		535624							87.36629784	1;2	2689;2694;2695;2697;2698	25672
2014-9102-HTI	2014	9102		Natural	Climatological	Drought	Drought			Haiti	HTI	Caribbean	Americas	Macaya area (Cayes district, Sud province), Nord province	Scarcity of rain	Food shortage				Yes			Km2					2014	1/1/2014	1		2015	7				1000000		1000000					2000	2289	87.36629784	1;2	1412	17203
2014-9469-JAM	2014	9469		Natural	Climatological	Drought	Drought			Jamaica	JAM	Caribbean	Americas	Saint Thomas, Saint Mary, Portland, Clarendon, Manchester, Saint Catherine, Saint Andrew And Kingston provinces		Food shortage							Km2					2014	1/1/2014	1		2014	11				91545		91545							87.36629784	1	1636;1638;1639;1640;1642;1645;1646
2014-9573-SEN	2014	9573		Natural	Climatological	Drought	Drought			Senegal	SEN	Western Africa	Africa	Kanel district (Matam province), Podor district (Saint Louis province), Fatick district (Fatick province), Goudomp district (Sedhiou province)	Rainfall deficit	Food shortage		Yes					Km2					2014	1/1/2014	9		2015	4				639702		639702							87.36629784	2		1394;25325;47593;47598
2014-9533-MDG	2014	9533		Natural	Climatological	Drought	Drought			Madagascar	MDG	Eastern Africa	Africa	Androy, Anosy provinces; Atsimo Andrefana, Menabe provinces (South-West regions)		Famine							Km2					2014	1/1/2014	11		2015	2				20000		20000							87.36629784	1	41754;41755;41756;41767
2014-9404-KEN	2014	9404		Natural	Climatological	Drought	Drought			Kenya	KEN	Eastern Africa	Africa	Mandera, Wajir districts (North Eastern province) Turkana, Baringo, Samburu districts (Rift Valley province), Marsabit district (Eastern province)									Km2					2014	1/1/2014	1		2015	5				1600000		1600000							87.36629784	2		51352;51363;51364;51377;51389;51392
2014-9393-LKA	2014	9393		Natural	Climatological	Drought	Drought			Sri Lanka	LKA	Southern Asia	Asia	Mullattivu, Kilinochchi, Mannar, Vavuniya, Jaffna districts (Northern province), Moneragala district (Uva province), Ampara, Batticaloa, Trincomalee districts (Eastern province), Anuradhapura, Polonnaruwa districts (North Central province), Kurunegala, Puttalam districts (North Western province), Hambantota, Galle districts (Southern province)									Km2					2014	1/1/2014	1		2014	8				1800000		1800000					25000	28615	87.36629784	2		25832;25833;25834;25835;25836;25837;25838;25839;25840;25841;25842;25843;25846;25847;25850
2014-9429-MYS	2014	9429		Natural	Climatological	Drought	Drought			Malaysia	MYS	South-Eastern Asia	Asia	Kedah, Perak, Perlis, Pulau Pinang, Selangor provinces									Km2					2014	1/1/2014	3		2014	3				2200000		2200000							87.36629784	1	1892;1898;1899;1900;1903
2014-9580-NIC	2014	9580	DR-2015-000114	Natural	Climatological	Drought	Drought			Nicaragua	NIC	Central America	Americas	Atlantico Norte, Atlantico Sur, Boaco, Carazo, Chinandega, Chontales, Esteli, Granada, Jinotega, Leon, Madriz, Managua, Masaya, Matagalpa, Nueva Segovia, Rio San Juan, Rivas provinces									Km2					2014	1/1/2014	8		2015	2				460000		460000							87.36629784	1	2185;2186;2187;2188;2189;2190;2191;2192;2193;2194;2195;2196;2197;2198;2199;2200;2201
2014-9428-THA	2014	9428		Natural	Climatological	Drought	Drought			Thailand	THA	South-Eastern Asia	Asia	Ang Thong, Bangkok, Buriram, Chachoengsao, Chainat, Chaiyaphum, Chanthaburi, Chiang Mai, Chiang Rai, Chonburi, Chumphon, Kalasin, Kampaeng Phet, Kanchanaburi, Khon Kaen, Krabi, Lampang, Lamphun, Loei, Lopburi, Mae Hong Son, Maha Sarakham, Mukdahan, Nakhon Nayok, Nakhon Pathom, Nakhon Phanom, Nakhon Ratchasima, Nakhon Sawan, Nakhon Si Thammarat, Nan Narathiwat, Nong Khai, Nonthaburi, Pathum Thani,…	Dry conditions					Yes			Km2					2014	1/1/2014	3		2014	3													87.36629784	1	2851;2852;2853;2854;2855;2856;2857;2858;2859;2860;2861;2862;2863;2864;2865;2866;2867;2868;2869;2870;2871;2872;2873;2874;2875;2876;2877;2878;2879;2880;2881;2882;2883;2884;2885;2886;2887;2888;2889;2890;2891;2892;2893;2894;2895;2896;2897;2898;2899;2900;2901;2902;2903;2904;2905;2906;2907;2908;2909;2910;2911;2912;2913;2914;2915;2916;2917;2918;2919;2920;2921;2923;2924;2925;2926
2014-9023-USA	2014	9023		Natural	Climatological	Drought	Drought			United States of America (the)	USA	Northern America	Americas	San Joaquin district (California province)									Km2					2014	1/1/2014	1		2014	12											2200000	2518133	87.36629784	2		28903
2014-9580-CRI	2014	9580	DR-2015-000114	Natural	Climatological	Drought	Drought			Costa Rica	CRI	Central America	Americas	Alajuela, Cartago, Guanacaste, Heredia, Limon, Puntarenas, San Jose provinces									Km2					2015	1/1/2015	8		2015	8													87.36629784	1	981;982;983;984;985;986;987
2015-9372-COL	2015	9372		Natural	Climatological	Drought	Drought			Colombia	COL	South America	Americas	Caldas, Tolima, Quindio, Huila, Boyaca, Valle Del Cauca, Santander, Narino, Caqueta, Risaralda, Guajira, Atlantico, Magdalena, Bolivar, Arauca, Casanare provinces	El Nino	Wildfire							Km2					2015	1/1/2015	10		2016	2													87.46993221	1	936;937;938;939;941;942;943;950;952;953;955;958;959;961;963;964
2015-9575-GMB	2015	9575	OT-2015-000021	Natural	Climatological	Drought	Drought			Gambia (the)	GMB	Western Africa	Africa	NO DATA: all country selected: Central River, North Bank (mainly?), Kanifing Municipal Council, Lower River, Upper River, West Coast provinces		Food shortage							Km2					2015	1/1/2015	1		2015	12				63100		63100							87.46993221	1	1285;1287;1288;1289;1290;112869
2015-9545-ETH	2015	9545	DR-2015-000109	Natural	Climatological	Drought	Drought			Ethiopia	ETH	Eastern Africa	Africa	Somali, Afar, Oromia, Amhara, Nations du Sud provinces	El Nino	Famine							Km2					2015	1/1/2015	9		2017	4				10200000		10200000					1400000	1600550	87.46993221	1	1228;47679
2015-9307-BWA	2015	9307		Natural	Climatological	Drought	Drought			Botswana	BWA	Southern Africa	Africa	All country	Lack of rain, heat wave					Yes			Km2					2015	1/1/2015	7		2015	12											44000	50303	87.46993221	1	654;655;656;657;658;659;660;661;662;663
2015-9328-CHN	2015	9328		Natural	Climatological	Drought	Drought			China	CHN	Eastern Asia	Asia	Hebei Sheng, Shanxi Sheng, Nei Mongol Zizhiqu, Liaoning Sheng, Jilin Sheng, Heilongjiang Sheng, Shandong Sheng, Yunnan Sheng, Shaanxi, Ningxia Huizu Zizhiqu provinces									Km2					2015	1/1/2015	5		2015	10									444000	507603	2464000	2816968	87.46993221	1	907;908;915;916;917;918;920;921;923;929
2015-9372-CUB	2015	9372		Natural	Climatological	Drought	Drought			Cuba	CUB	Caribbean	Americas	Camaguey, Ciego De Avila, Cienfuegos, Ciudad De La Habana, Granma, Guantanamo, Holguin, Isla De La Juventud, La Habana, Las Tunas, Matanzas, Pinar Del Rio, Sancti Spiritus, Santiago De Cuba, Villa Clara provinces	El Nino; long uninterrupted drought combined with heavy unseasonable rains								Km2					2015	1/1/2015	5		2015	6				100000		100000							87.46993221	1	1009;1010;1011;1012;1013;1014;1015;1016;1017;1018;1019;1020;1021;1022;1023
2015-9483-FJI	2015	9483		Natural	Climatological	Drought	Drought			Fiji	FJI	Melanesia	Oceania	NO DATA: all country selected	El NIno								Km2					2015	1/1/2015	9		2015	10				67000		67000							87.46993221	1	40187;40188;40189;40190
2014-9580-SLV	2014	9580	DR-2015-000114	Natural	Climatological	Drought	Drought			El Salvador	SLV	Central America	Americas	La Union, San Miguel, Morazan, Usulutan, Ahuachapan, Sonsonate, Santa Ana, Chalatenango provinces									Km2					2015	1/1/2015	4		2016	12				700000		700000					100000	114461	87.36629784	1	1184;1186;1190;1191;1192;1195;1196;1197
2015-9444-MWI	2015	9444	DR-2015-000136	Natural	Climatological	Drought	Drought			Malawi	MWI	Eastern Africa	Africa	23-25 districts affected (almost all the country): All provinces have been selected	Late and erratic start to the rainy season, El Nino	Food shortage		Yes		Yes			Km2					2015	1/1/2015	10		2017	12				6700000		6700000							87.46993221	1	1888;1889;1890;65268
2015-9505-NAM	2015	9505	DR-2015-000130	Natural	Climatological	Drought	Drought			Namibia	NAM	Southern Africa	Africa	Erongo, Hardap, Karas, Kunene provinces (South and Western part of the country)	Low rainfall	Food shortage							Km2					2015	1/1/2015	1		2016	3				580000		580000					60000	68595	87.46993221	1	2138;2139;2140;2143
2015-9166-NER	2015	9166		Natural	Climatological	Drought	Drought			Niger (the)	NER	Western Africa	Africa	NO DATA: all provinces have been selected: Maradi, Niamey, Tahoua, Tillaberi, Zinder provinces	Climatic conditions and refugees	Food shortage							Km2					2015	1/1/2015	4		2017	3				2588128		2588128							87.46993221	1	2205;2206;2207;2208;2209
2015-9373-SDN	2015	9373		Natural	Climatological	Drought	Drought			Sudan (the)	SDN	Northern Africa	Africa	Southern Kordofan, Blue Nile provinces		Food shortage							Km2					2015	1/1/2015	8		2015	8				800000		800000							87.46993221	1	2749;4150
2015-9616-SOM	2015	9616	DR-2015-000134	Natural	Climatological	Drought	Drought			Somalia	SOM	Eastern Africa	Africa	Sanaag, Sool, Togdheer, Woqooyi Galbeed, Awdal provinces (Somaliland region), Bari, Nugaal provinces (Puntland region); Karkaar	El Nino	Food shortage		Yes		Yes			Km2					2015	1/1/2015	8		2017	5				6700000		6700000							87.46993221	1	2688;2690;2701;2702;2703;2704;2705
2015-9618-IND	2015	9618		Natural	Climatological	Drought	Drought			India	IND	Southern Asia	Asia	Tamil Nadu, Rajasthan, Jharkhand, Assam, Andhra Pradesh, Himachal Pradesh, Nagaland; Maharashtra, Bihar, Madhya Pradesh, Chhattisgarh, Telangana, Jharkand, Odisha states	Erratic rainfall								Km2					2015	1/1/2015	1		2016	12				330000000		330000000			400000	457300	3000000	3429750	87.46993221	1	1485;1487;1493;1498;1503;1506;1508;70073;70075;70078;70079
2015-9353-PAN	2015	9353	DR-2015-000150	Natural	Climatological	Drought	Drought			Panama	PAN	Central America	Americas	Cocl�, Col�n, Kuna Yala, Herrera, Los Santos, Panam�, Bocas del Toro, Chiriqu�, Dari�n, Ember�, Ng�be Bugl�, Veraguas provinces	El Nino					Yes			Km2					2015	1/1/2015	8		2015	8													87.46993221	1	2282;2283;2284;2286;2287;2288;93668;93669;93670;93671;93672;93673
2015-9364-PHL	2015	9364		Natural	Climatological	Drought	Drought			Philippines (the)	PHL	South-Eastern Asia	Asia	Isabela district (Region II (Cagayan Valley), Region XIII (Caraga), Autonomous region in Muslim Mindanao (ARMM), Region IX (Zamboanga Peninsula), Region X (Northern Mindanao), Region XI (Davao Region), Region XII (Soccsksargen) provinces (Mindanao Isl.), Region VI (Western Visayas), Region VII (Central Visayas), Region VIII (Eastern Visayas) provinces (Visayas regions)	El Nino					Yes			Km2					2015	1/1/2015	8		2016	4				181687		181687					84399	96489	87.46993221	1;2	2362;2363;2364;2368;67156;67159;67160;67161;67162	24217
2015-9257-PRK	2015	9257		Natural	Climatological	Drought	Drought			Korea (the Democratic People's Republic of)	PRK	Eastern Asia	Asia	Hwanghae-namdo, Hwanghae-bukto, Hamyong-namdo, P'yongan-bukto, P'yongan-namdo, P'yongyang-si provinces	Lack of rain								Km2					2015	1/1/2015	6		2015	7				18000000		18000000							87.46993221	1	1059;1060;1061;1062;1063;1064
2015-9483-SLB	2015	9483		Natural	Climatological	Drought	Drought			Solomon Islands	SLB	Melanesia	Oceania	Bellona, Rennell, Makira									Km2					2015	1/1/2015			2015	12													87.46993221	1	2687
2015-9574-THA	2015	9574		Natural	Climatological	Drought	Drought			Thailand	THA	South-Eastern Asia	Asia	42 provinces. 28 provinces in the North and Northeast									Km2					2015	1/1/2015	1		2017	5											3300000	3772725	87.46993221	1	2851;2852;2853;2854;2855;2856;2857;2858;2859;2860;2861;2862;2863;2864;2865;2866;2867;2868;2869;2870;2871;2872;2873;2874;2875;2876;2877;2878;2879;2880;2881;2882;2884;2885;2886;2887;2888;2889;2890;2891;2892;2893;2894;2895;2896;2897;2898;2899;2900;2901;2902;2903;2904;2905;2906;2907;2908;2909;2910;2911;2912;2913;2914;2915;2916;2917;2918;2919;2920;2921;2922;2923;2924;2925;2926
2015-9500-ZAF	2015	9500		Natural	Climatological	Drought	Drought			South Africa	ZAF	Southern Africa	Africa	KwaZulu-Natal, Free state, Limpopo, Mpumalanga, North-West, Western Cape provinces	El Nino	Heat wave				Yes			Km2					2015	1/1/2015	1		2017	5				2700000		2700000					250000	285813	87.46993221	1	2707;2714;77311;77312;77313;77314
2015-9483-TON	2015	9483		Natural	Climatological	Drought	Drought			Tonga	TON	Polynesia	Oceania	Vava'u, Ha'apai, Tongatapu, Niuafo'ou, Niuatoputapu	El NIno					Yes			Km2					2015	1/1/2015	8		2015	12													87.46993221	1	2976
2015-9210-USA	2015	9210		Natural	Climatological	Drought	Drought			United States of America (the)	USA	Northern America	Americas	California, Nevada, Oregon, Washington, Idaho, Montana, Utah, Arizona provinces									Km2					2015	1/1/2015	1		2015	12											4500000	5144625	87.46993221	1	3216;3218;3226;3240;3242;3251;3258;3261
2015-9617-VNM	2015	9617	DR-2015-000180	Natural	Climatological	Drought	Drought			Viet Nam	VNM	South-Eastern Asia	Asia	An Giang, Ba Ria-Vung Tau, Ben Tre, Binh Dinh, Binh Duong, Binh Phuoc, Binh Thuan, Can Tho city, Dak Lak, Dak Nong, Dong Nai, Dong Thap, Gia Lai, Hau Giang, Ho Chi Minh City, Khanh Hoa, Kon Tum, Lam Dong, Long An, Ninh Thuan, Phu Yen, Quang Nam, Quang Ngai, Soc Trang, Tay Ninh, Tien Giang, Tra Vinh, Vinh Long provinces	Lack of rainfall, El NIno			Yes					Km2					2015	1/1/2015	12		2017	2				1750000		1750000					6750000	7716938	87.46993221	1	3326;3327;3332;3333;3334;3335;3336;3342;3343;3344;3352;3355;3357;3359;3362;3368;3370;3372;3374;3377;3379;3384;3386;3388;73933;73934;73935;73937
2015-9483-WSM	2015	9483		Natural	Climatological	Drought	Drought			Samoa	WSM	Polynesia	Oceania	Upolu Isl., Savaii Isl.						Yes			Km2					2015	1/1/2015	6		2015	12													87.46993221	1	2618
2015-9496-MHL	2015	9496		Natural	Climatological	Drought	Drought			Marshall Islands (the)	MHL	Micronesia	Oceania		El NIno, low precipitation			Yes		Yes			Km2					2015	1/1/2015			2016	5				21000		21000					4900	5602	87.46993221	2		19488
2015-9621-PLW	2015	9621		Natural	Climatological	Drought	Drought			Palau	PLW	Micronesia	Oceania		Poor rainfall, El Nino			Yes					Km2					2015	1/1/2015	10		2016	3				14200		14200							87.46993221
2003-0630-IRN	2003	0630		Natural	Geophysical	Earthquake	Ground movement			Iran (Islamic Republic of)	IRN	Southern Asia	Asia	Bam district (Kerman province)				Yes	Yes		130852	7	Richter	28.995	58.311	05:27		2003	1/1/2003	12	26	2003	12	26	26796	22628	200000	45000	267628					500000	736497	67.88889569	2		40893
1998-0152-AFG	1998	0152		Natural	Geophysical	Earthquake	Ground movement			Afghanistan	AFG	Southern Asia	Asia	Shari-I-Buzurg (Faizabad )		Slide (land, mud, snow, rock)		Yes	Yes		5042	7	Richter	37.106	70.11	10:52		1998	1/1/1998	5	30	1998	5	30	4700	1935	70000	45000	116935					10000	16623	60.15741089
1998-0026-AFG	1998	0026		Natural	Geophysical	Earthquake	Ground movement			Afghanistan	AFG	Southern Asia	Asia	Rustaq (Takhar province)				Yes	Yes		7454	6	Richter	37.075	70.089	19:07		1998	1/1/1998	2	4	1998	2	4	2323	818	32000		32818					10000	16623	60.15741089
2003-0245-DZA	2003	0245		Natural	Geophysical	Earthquake	Ground movement			Algeria	DZA	Northern Africa	Africa	Thenia, Zemmouri, Boumerdes, Dellys, Khemis El Khechna, Bordj Menaiel, Isser districts (Boumerdes province), Reghaia, Rouiba, Bab El Oued, Alger, Casbah, Hamma Anassers districts (Alger province)		Tsunami/Tidal wave		Yes	Yes		10700	7	Richter	36.964	3.634	19:44		2003	1/1/2003	5	21	2003	5	21	2266	10261		200000	210261					5000000	7364975	67.88889569	2		37725;37726;37742;37756;37771;37772;38068;38071;38075;38079;38080;38091;38094
1999-0321-TWN	1999	0321		Natural	Geophysical	Earthquake	Ground movement			Taiwan (Province of China)	TWN	Eastern Asia	Asia	Nantou, Taichung County		Slide (land, mud, snow, rock)		Yes	Yes		39469	8	Richter	23.772	120.982	01:47		1999	1/1/1999	9	21	1999	9	21	2264	8664		100000	108664			1000000	1626713	14100000	22936650	61.47366718
2009-0421-IDN	2009	0421	TS-2009-000211	Natural	Geophysical	Earthquake	Ground movement			Indonesia	IDN	South-Eastern Asia	Asia	Agam, Kepulauan Mentawai, Kota Bukitinggi, Kota Padang, Kota Padangpanjang, Kota Pariaman, Kota Pasaman, Kota Pasaman Barat, Kota Payakumbuh, Kota Sawahlunto, Kota Solok, Limapuluhkoto, Padangpariaman, Solok, Solok Selatan, Pesisir Selatan, Sawahlunto/sijunjung, Tanahdatar districts (Sumatera Barat province), Keranci, Merangin districts (Jambi province)		Slide (land, mud, snow, rock)	Tsunami/Tidal wave	Yes	Yes		71276	7	Richter	-8.207	118.631	17:15		2009	1/1/2009	9	30	2009	9	30	1195	1798	2500000		2501798			100000	126304	2200000	2778697	79.17380276	2		18002;18202;18204;18205;18206;18207;18208;18212;18215;73696;73716;73743;73745;73746;73795;73819;73822;73842;73852;73853
1999-0449-TUR	1999	0449		Natural	Geophysical	Earthquake	Ground movement			Turkey	TUR	Western Asia	Asia	Duzce, Bolu, Kaynasli		Slide (land, mud, snow, rock)		Yes	Yes		14636	7	Richter	40.758	31.161	18:58		1999	1/1/1999	11	12	1999	11	12	845	4948	165000	55000	224948	10000000	16267128			1000000	1626713	61.47366718
2001-0013-SLV	2001	0013		Natural	Geophysical	Earthquake	Ground movement			El Salvador	SLV	Central America	Americas	Berlin, Alegria, Tecapan, Santiago de Maria districts (Usulutan province), Santa Tecla, Comasagua districts (La Libertad province) ; San Miguel, Santa Ana, Sonsonate, Cuscatlan, San Vicente, La Union, Ahuachapan, Cabanas, Morazan, Chalatenango, La Paz, La Libertad, San Salvador, Usulutan provinces		Slide (land, mud, snow, rock)		Yes	Yes			8	Richter	13.049	-88.66	17:33		2001	1/1/2001	1	13	2001	1	13	844	4723	1329806		1334529			290000	443795	1500000	2295489	65.34555871	1	1184;1185;1186;1187;1188;1189;1190;1191;1192;1193;1194;1195;1196;1197
2007-0362-PER	2007	0362	EQ-2007-000133	Natural	Geophysical	Earthquake	Ground movement			Peru	PER	South America	Americas	Pisco, Ica, Chincha districts (Ica province), Canete, Lima districts (Lima province) ; Paracas city (Pisco district, Ica province), San Vicente de Canete city (Canete district, Lima province)		Tsunami/Tidal wave	Slide (land, mud, snow, rock)	Yes	Yes	Yes	50000	8	Richter	-13.386	-76.603	06:34		2007	1/1/2007	8	15	2007	8	15	593	1366	656965		658331			200000	261374	600000	784122	76.5186792	2		24103;24104;24107;24134;91841
2010-0091-CHL	2010	0091	EQ-2010-000034	Natural	Geophysical	Earthquake	Tsunami			Chile	CHL	South America	Americas	Biobio province, Libertador Gral. Bernardo O'higgins, Valparaiso, Araucania, Metropolitana Santiago, Maule Provinces		Tsunami/Tidal wave		Yes	Yes	Yes		9	Richter	-36.122	-72.898	03:34		2010	1/1/2010	2	27	2010	2	27	562	10334	1861222	800000	2671556			8000000	9941311	30000000	37279916	80.47228515	1	884;887;889;892;893;149630
2002-0378-IRN	2002	0378		Natural	Geophysical	Earthquake	Ground movement			Iran (Islamic Republic of)	IRN	Southern Asia	Asia	Ab Garm, Buin Zahra, Avaj villages (Bueinzahra district, Ghazvin province), Shirin Su area (Kabudarahang district, Hamedan province), Razan district (Hamedan province), Abhar, Khodabandeh districts (Zanjan province)				Yes	Yes		4244	7	Richter	35.626	49.047	7:28		2002	1/1/2002	6	22	2002	6	22	227	1300	110000		111300					300000	451930	66.3819637	2		40863;40915;40984;40998;41074
2004-0562-IDN	2004	0562		Natural	Geophysical	Earthquake	Ground movement			Indonesia	IDN	South-Eastern Asia	Asia	Alor district (Nusatenggara Timur province)		Slide (land, mud, snow, rock)		Yes	Yes		1614	8	Richter	-8.152	124.868	05:26		2004	1/1/2004	11	11	2004	11	11	33	311	83070		83381							69.70644216	2		18149
2004-0607-IDN	2004	0607		Natural	Geophysical	Earthquake	Ground movement			Indonesia	IDN	South-Eastern Asia	Asia	Nabire district (Papua province)		Fire			Yes		670	7	Richter	-3.609	135.404	11:25		2004	1/1/2004	11	26	2004	11	26	32	213	12620		12833					55000	78902	69.70644216	2		73808
2009-0002-CRI	2009	0002	EQ-2009-000009	Natural	Geophysical	Earthquake	Ground movement			Costa Rica	CRI	Central America	Americas	Alajuela, Alfaro Ruiz, Grecia, Poas, Valverde Vega districts (Alajuela province), Barva, Heredia, Santa Barbara, Sarapiqui districts (Heredia province)		Slide (land, mud, snow, rock)		Yes	Yes	Yes	398	6	Richter	10.165	-84.197			2009	1/1/2009	1	8	2009	1	8	31	91	128527		128618			100000	126304	200000	252609	79.17380276	2		14470;14471;14473;14479;14484;14504;14507;14511;14513
2002-0247-GEO	2002	0247		Natural	Geophysical	Earthquake	Ground movement			Georgia	GEO	Western Asia	Asia	Tbilissi district (Tbilisi province)		Slide (land, mud, snow, rock)		Yes	Yes		3376	5	Richter	41.765	44.96	10:40		2002	1/1/2002	4	25	2002	4	25	6	70	18000	1086	19156					350000	527252	66.3819637	2		16525
1998-0353-ECU	1998	0353		Natural	Geophysical	Earthquake	Ground movement			Ecuador	ECU	South America	Americas	Canoa, Bahia de Caraquez, San Vicente, Bricenio, Jama, Chone, Santa Ana, Portoviejo, Montecristi, Manta, Charapoto, San Clemente, San Jacinto (Manabi province)					Yes		293	7	Richter	-0.593	-80.393	13:59		1998	1/1/1998	8	4	1998	8	4	3	40	1250	750	2040							60.15741089
2006-0405-TJK	2006	0405		Natural	Geophysical	Earthquake	Ground movement			Tajikistan	TJK	Central Asia	Asia	Kumsangir village (Kolhosobadskiy districts, Khatlon province), Panj Jamoat village (Piynjskiy districts, Khatlon province)				Yes	Yes		257	6	Richter	37.255	68.828	15:57		2006	1/1/2006	7	29	2006	7	29	3	19	15408		15427					22000	29571	74.39638749	2		37589;37596
2010-0017-HTI	2010	0017	EQ-2010-000009	Natural	Geophysical	Earthquake	Ground movement			Haiti	HTI	Caribbean	Americas	Port-au-prince, Kenscoff municipalities (Port-au-Prince district), Croix-des-Bouquets municipality (Croix-des-Bouquets district), Leogane, Petit-Goave, Grand-Goave municipalities (Leogane) (Ouest province), Jacmel municipality (Jacmel district, Sud Est province), Les Cayes municipality (Cayes district, Sud province), Jeremie municipality (Jeremie district, Grande Anse province), Gonaives municipa…				Yes	No			7	Richter	18.443	-72.571	16:53		2010	1/1/2010	1	12	2010	1	12	222570	300000	3400000		3700000	11500000	14290634	200000	248533	8000000	9941311	80.47228515	2		17168;17177;17194;17197;17198;17201;17203
2004-0659-IDN	2004	0659		Natural	Geophysical	Earthquake	Tsunami			Indonesia	IDN	South-Eastern Asia	Asia	Nangroe Aceh Darussalam, Sumatera Utara provinces		Tsunami/Tidal wave			No			9	Richter	3.295	95.982			2004	1/1/2004	12	26	2004	12	26	165708			532898	532898			225000	322782	4451600	6386210	69.70644216	1	1512;1537
2008-0192-CHN	2008	0192	EQ-2008-000062	Natural	Geophysical	Earthquake	Ground movement			China	CHN	Eastern Asia	Asia	Wenchuan Xian, Aba Xian areas (Ngawa Tibetan and Qiang district, Sichuan Sheng province), Chengdu Shi area (Chengdu district, Sichuan Sheng province), Deyang Shi, Mianzhu areas (Deyang district, Sichuan Sheng province), Beichuan Xian, Mianyang Shi areas (Mianyang district, Sichuan Sheng province), Gansu Sheng, Chongqing Shi, Guizhou Sheng, Hubei Sheng, Hunan Sheng, Henan Sheng, Shaanxi Sheng, Sha…		Slide (land, mud, snow, rock)		Yes	No		303274	8	Richter	31.002	103.322	14:28		2008	1/1/2008	5	12	2008	5	12	87476	366596	45610000		45976596			300000	377566	85000000	106977037	79.4563044	1;2	900;902;905;909;911;912;920;923;929	13255;13259;13260;13270
2005-0575-PAK	2005	0575		Natural	Geophysical	Earthquake	Ground movement			Pakistan	PAK	Southern Asia	Asia	Bisham Tehsil, Chakisar Tehsil areas (Shangla District district, North-West Frontier province), Palas Sub-Division area (Kohistan District district, North-West Frontier province), Abbottabad District, Mansehra District, Batagram District districts (North-West Frontier province), Gujranwala District, Gujrat District, Rawalpindi District districts (Punjab province), Islamabad District district (Isl…				Yes	No			8	Richter	34.539	73.588	08:50		2005	1/1/2005	10	8	2005	10	8	73338	128309		5000000	5128309	5200000	7215066			5200000	7215066	72.07141045	2		23638;23674;40329;40331;40340;40344;40348;40360;40361
2004-0659-LKA	2004	0659		Natural	Geophysical	Earthquake	Tsunami			Sri Lanka	LKA	Southern Asia	Asia	Jaffna, Kilinochchi, Mullativu, Trincomalee, Batticaloa, Ampara, Hambantota, Matara, Galle, Kalutara, Colombo, Gampaha, Puttalam, Vavuniya districts				Yes	No			9	Richter	3.295	95.982			2004	1/1/2004	12	26	2004	12	26	35399	23176	516130	480000	1019306					1316500	1888635	69.70644216	2		25832;25833;25834;25838;25839;25840;25842;25843;25846;25847;25848;25851;25852;25853
2001-0033-IND	2001	0033		Natural	Geophysical	Earthquake	Ground movement			India	IND	Southern Asia	Asia	Ahmadabad, Amreli, Anand, Banas Kantha, Bharuch, Bhavnagar, Dahdod, Gandhinagar, Jamnagar, Junagadh, Kachchh, Kheda, Mahesana, Navsari, Patan, Porbandar, Rajkot, Sabar Kantha, Surat, Surendranagar, Vadodara districts (Gurajat province)				Yes	No		118929	8	Richter	23.419	70.232	8:46		2001	1/1/2001	1	26	2001	1	26	20005	166812	4365000	1790000	6321812			100000	153033	2623000	4014045	65.34555871	2		17635;17636;17637;17638;17639;17640;17641;17642;17643;17644;17645;17647;17648;17649;17650;17652;70124;70125;70127;70129;70130
2011-0082-JPN	2011	0082		Natural	Geophysical	Earthquake	Tsunami			Japan	JPN	Eastern Asia	Asia	Hokkaidoo, Akita, Aomori, Yamagata, Miyagi, Iwate, Hukusima, Tookyoo, Ibaraki, Totigi, Gunma, Saitama, Tiba, Kanagawa, Nagano provinces		Fire	Industrial accidents	Yes	No			9	Richter	38.297	142.373	14:46		2011	1/1/2011	3	11	2011	3	11	19846	5933	362887		368820			37500000	45173825	210000000	252973418	83.01267439	1	1652;1653;1657;1659;1661;1663;1665;1668;1673;1675;1684;1688;1690;1693;1695
1999-0268-TUR	1999	0268		Natural	Geophysical	Earthquake	Ground movement			Turkey	TUR	Western Asia	Asia	Izmit, Kocaeli, Yalova, Golcuk, Zonguldak, Sakarya, Tekirdag, Istanbul, Bursa, Eskisehir, Bolu				Yes	No	Yes	116413	8	Richter	40.748	29.864	03:02		1999	1/1/1999	8	17	1999	8	17	17127	43953	715000	600000	1358953	25000000	40667819	2000000	3253426	20000000	32534256	61.47366718
2004-0659-IND	2004	0659		Natural	Geophysical	Earthquake	Tsunami			India	IND	Southern Asia	Asia	Kancheepuram, Villupuram, Nagapattinam, Thoothukudi, Tirunelveli Kattabo, Kanniyakumari, Chennai, Thiruvallur, Cuddalore, Pudukkottai, Ramanathapuram, Sivaganga, Thanjavur districts (Tamil Nadu province), Vishakhapatnam, East Godavari, West Godavari, Krishna, Guntur, Prakasam, Nellore districts (Andhra Pradesh province), Kollam, Alappuzha, Ernakulam districts (Kerala province), Puducherry, Karaik…	Earthquake			Yes	No			9	Richter	3.295	95.982			2004	1/1/2004	12	26	2004	12	26	16389	6913	647599		654512			5000	7173	1022800	1467296	69.70644216	1;2	1484	17551;17552;17556;17561;17563;17566;17569;17699;17707;17866;17870;17876;17878;17881;17882;17884;70226;70228;70242;70243;70244;70247;70251;70255;70298
2015-0144-NPL	2015	0144	EQ-2015-000048	Natural	Geophysical	Earthquake	Ground movement			Nepal	NPL	Southern Asia	Asia	Gorkha area (Gandaki district, Western province), Dolakha, Ramechhap areas (Janakpur district, Central province), Bagmati district (Central province)		Slide (land, mud, snow, rock)		Yes	No			8	Richter	28.23	84.731	11:56		2015	1/1/2015	4	25	2015	4	25	8831	17932	5621790		5639722			100000	114325	5174000	5915176	87.46993221	2		22351;22352;22363
2004-0659-THA	2004	0659		Natural	Geophysical	Earthquake	Tsunami			Thailand	THA	South-Eastern Asia	Asia	Krabi, Phangnga, Phuket, Ranong, Satun, Trang provinces		Tsunami/Tidal wave		Yes	No			9	Richter	3.295	95.982			2004	1/1/2004	12	26	2004	12	26	8345	8457	58550		67007			250000	358647	1000000	1434588	69.70644216	1	2867;2889;2898;2900;2910;2920
2006-0279-IDN	2006	0279		Natural	Geophysical	Earthquake	Ground movement			Indonesia	IDN	South-Eastern Asia	Asia	Kulonprogo, Sleman, Kota Yogyakarta, Gunungkidul, Bantul districts (Daerah Istimewa Yogyakarta province), Purworejo, Kota Klaten, Magelang, Klaten, Boyolali districts (Jawa Tengah province)				Yes	No		88051	6	Richter	-7.961	110.446	05:53		2006	1/1/2006	5	26	2006	5	26	5778	137883	2340745	699295	3177923			40000	53766	3100000	4166869	74.39638749	2		17981;17982;17983;17984;17985;18034;18042;18050;18055;73730
1995-0016-JPN	1995	0016		Natural	Geophysical	Earthquake	Ground movement			Japan	JPN	Eastern Asia	Asia	Kobe, Osaka, Hyigo, Kyoto prefecture		Fire			No	No	13557	7	Richter	34.58 N	135.0 E	05:46		1995	1/1/1995	1	17	1995	1	17	5297	34492	255843	251301	541636			3000000	5334633	100000000	177821087	56.23630002
2010-0169-CHN	2010	0169	EQ-2010-000073	Natural	Geophysical	Earthquake	Ground movement			China	CHN	Eastern Asia	Asia	Yushu Xian area (Name Unknown district, Qinghai Sheng province)				Yes	No			7	Richter	33.165	96.548	07:49		2010	1/1/2010	4	14	2010	4	14	2968	12000		100000	112000					500000	621332	80.47228515	2		13213
1998-0220-PNG	1998	0220		Natural	Geophysical	Earthquake	Tsunami			Papua New Guinea	PNG	Melanesia	Oceania	Sandaun Province	Earthquake			Yes	No		6228	7	Richter	-2.961	141.926	18:49		1998	1/1/1998	7	17	1998	7	17	2182	668	9199		9867							60.15741089
1995-0097-RUS	1995	0097		Natural	Geophysical	Earthquake	Ground movement			Russian Federation (the)	RUS	Eastern Europe	Europe	Neftegorsk (Sakhalin Island)					No	No	4994	8	Richter	52.5 N	142.9 E	01:00		1995	1/1/1995	5	27	1995	5	27	1989	750			750					64100	113983	56.23630002
1997-0095-IRN	1997	0095		Natural	Geophysical	Earthquake	Ground movement			Iran (Islamic Republic of)	IRN	Southern Asia	Asia	Birjand, Qayer (Khorasan)		Slide (land, mud, snow, rock)		Yes	No	No	34407	7	Richter	33.825 N	59.809 E	11:27		1997	1/1/1997	5	10	1997	5	10	1568	2600	72000		74600					100000	168811	59.23786573
2005-0575-IND	2005	0575		Natural	Geophysical	Earthquake	Ground movement			India	IND	Southern Asia	Asia	Administrative unit not available districts (Jammu and Kashmir province)		Fire		Yes	No			8	Richter	34.539	73.588			2005	1/1/2005	10	8	2005	10	8	1309	6622		150000	156622					1000000	1387513	72.07141045	2		40410;40414;72789;72802;72810
1999-0016-COL	1999	0016		Natural	Geophysical	Earthquake	Ground movement			Colombia	COL	South America	Americas	Armenia (Quindio), Risaralda, Valle del Cauca, Tolima Departments		Slide (land, mud, snow, rock)		Yes	No		32129	6	Richter	4.461	-75.724	13:19		1999	1/1/1999	1	25	1999	1	25	1186	8563	745000	452370	1205933			100000	162671	1857366	3021401	61.47366718
1997-0035-IRN	1997	0035		Natural	Geophysical	Earthquake	Ground movement			Iran (Islamic Republic of)	IRN	Southern Asia	Asia	Ardabil region				Yes	No	No	4211	6	Richter	38.075 N	48.050 E	16:31		1997	1/1/1997	2	28	1997	2	28	1100	2600		36000	38600					76000	128296	59.23786573
2002-0175-AFG	2002	0175		Natural	Geophysical	Earthquake	Ground movement			Afghanistan	AFG	Southern Asia	Asia	Nahrin district (Baghlan province)		Slide (land, mud, snow, rock)		Yes	No		6538	6	Richter	36.062	69.315	7:26		2002	1/1/2002	3	25	2002	3	25	1000	1228	80000	10000	91228							66.3819637	2		99984
2005-0160-IDN	2005	0160		Natural	Geophysical	Earthquake	Ground movement			Indonesia	IDN	South-Eastern Asia	Asia	Simeulue, Aceh Singkil districts (Nangroe Aceh Darussalam province) Nias, Nias Selatan districts (Sumatera Utara province)		Tsunami/Tidal wave		Yes	No		3629	9	Richter	2.085	97.108	23:09		2005	1/1/2005	3	28	2005	3	28	915	1146	104167		105313							72.07141045	2		73627;73811;73812;73850
2006-0372-IDN	2006	0372		Natural	Geophysical	Earthquake	Tsunami			Indonesia	IDN	South-Eastern Asia	Asia	Tasikmalaya, Kota Tasikmalaya, Ciamis, Sukabumi, kota Sukabumi, Garut districts (Jawa Barat province), Cilacap, Kebumen, Banyumas districts (Jawa Tengah province), Gunungkidul, Bantul district (Daerah Istimewa Yogyakarta province)	Earthquake			Yes	No		3817	8	Richter	-9.284	107.419			2006	1/1/2006	7	17	2006	7	17	802	543	35000		35543			1000	1344	55000	73928	74.39638749	2		17981;17982;18012;18018;18026;18031;18036;18041;73667;73756;73867
2014-0281-CHN	2014	0281	EQ-2014-000102	Natural	Geophysical	Earthquake	Ground movement			China	CHN	Eastern Asia	Asia	Longtoushanzhen, Zhaotong cities (Ludian area, Zhaotong district, Yunnan Sheng province), Qiaojia area (Zhaotong district, Yunnan Sheng province), Huize area (Qujing district, Yunnan Sheng province), Guizhou Sheng, Sichuan Sheng provinces		Slide (land, mud, snow, rock)			No			6	Richter	27.1891	103.4086	16:30		2014	1/1/2014	8	3	2014	8	3	731	3413	1117100		1120513					5000000	5723031	87.36629784	1;2	905;924	13304;13306
2004-0073-MAR	2004	0073		Natural	Geophysical	Earthquake	Ground movement			Morocco	MAR	Northern Africa	Africa	Tamassint village (Imrabten area, Bni Ouriagh sub-district, Al Hoceima district, Taza - Al Hoceima - Taounate province), Ajdir village (Ait Youssef Ouali area, Bni Ouriagh sub-district, Al Hoceima district, Taza - Al Hoceima - Taounate province), Ait Kamra, Bni Abdallah areas (Bni Ouriagh sub-district, Al Hoceima district, Taza - Al Hoceima - Taounate province), Imzouren sub-district (Al Hoceima …				Yes	No		13218	6	Richter	35.142	-3.997	02:27		2004	1/1/2004	2	24	2004	2	24	628	926		12539	13465					400000	573835	69.70644216	2		21787
2005-0092-IRN	2005	0092		Natural	Geophysical	Earthquake	Ground movement			Iran (Islamic Republic of)	IRN	Southern Asia	Asia	Rooein Abad, Akbar, Asghar, Dehaafkan, Behabad, Sardkooyeh, Fathabad, Motaharabad, Eslam Abad, Arjomandieh, Baharestan villages (Zarand district, Kerman province)					No		1785	6	Richter	30.754	56.816			2005	1/1/2005	2	22	2005	2	22	612	1411	93355		94766					80000	111001	72.07141045	2		41141
2011-0397-TUR	2011	0397	EQ-2011-000162	Natural	Geophysical	Earthquake	Ground movement			Turkey	TUR	Western Asia	Asia	Van, Bitlis, Hakkari provinces				Yes	No			7	Richter	38.721	43.508	13:41		2011	1/1/2011	10	23	2011	10	23	604	4152	6786	22000	32938			90000	108417	1500000	1806953	83.01267439	1	3034;3051;3093
2010-0563-IDN	2010	0563	EQ-2010-000213	Natural	Geophysical	Earthquake	Tsunami			Indonesia	IDN	South-Eastern Asia	Asia	Kepulauan Mentawai district (Sumatera Barat province)		Tsunami/Tidal wave		Yes	No			8	Richter	-3.487	100.082	21:42		2010	1/1/2010	10	25	2010	10	25	530	412	11452		11864							80.47228515	2		73696
2013-0381-PAK	2013	0381		Natural	Geophysical	Earthquake	Ground movement			Pakistan	PAK	Southern Asia	Asia	Awaran District, Chagai District, Gwadar District, Kech District, Khuzdar District, Panjgur District districts (Balochistan province)					No			8	Richter	26.951	65.5009	16:29		2013	1/1/2013	9	24	2013	9	24	399	599	185150		185749					100000	116317	85.97164225	2		23614;23616;23625;40289;40298;40300
2001-0042-SLV	2001	0042		Natural	Geophysical	Earthquake	Ground movement			El Salvador	SLV	Central America	Americas	La Paz, Cuscatlan, San Vicente, San Salvador, Morazan, La Libertad provinces ; San Juan Tepezontes district (La Paz province), Cojutepeque district (Cuscatlan province)		Slide (land, mud, snow, rock)		Yes	No			7	Richter	13.671	-88.938			2001	1/1/2001	2	13	2001	2	13	315	3399	252622		256021					348500	533319	65.34555871	1	1187;1188;1189;1191;1193;1194
1996-0021-CHN	1996	0021		Natural	Geophysical	Earthquake	Ground movement			China	CHN	Eastern Asia	Asia	Lishui, Ninglang, Haping counties (Lijian prefecture), Zhongdian (Diqing prefecture), Heqing, Jianchuan (Dali precture), Lanping (Nujiang prefecture) - Yunnan Province				Yes	No	No	10381	7	Richter	25.04 N	102.41 E	19:14		1996	1/1/1996	2	3	1996	2	3	309	16925	3270000	1790870	5077795					506000	874151	57.88470588
2012-0275-IRN	2012	0275	EQ-2012-000136	Natural	Geophysical	Earthquake	Ground movement			Iran (Islamic Republic of)	IRN	Southern Asia	Asia	Varzeghan village (Ahar district, East Azarbayejan province), Heris, Tabriz districts (East Azarbayejan province)					No		28540	6	Richter	38.329	46.826	16:53		2012	1/1/2012	8	11	2012	8	11	306	2006	59540		61546					500000	590106	84.7304789	2		40867;40973;41121
2004-0659-SOM	2004	0659		Natural	Geophysical	Earthquake	Tsunami			Somalia	SOM	Eastern Africa	Africa	Hafun village (Iskushuban district, Bari province), Garacad village (Jariiban district, Mudug province), Eyl district (Nugaal province), Marka, Baraawe districts (Shabelle Hoose province)				Yes	No			9	Richter	3.295	95.982			2004	1/1/2004	12	26	2004	12	26	298	283	104800		105083					100000	143459	69.70644216	2		25665;25692;25694;25708;25711
2009-0136-ITA	2009	0136	EQ-2009-000072	Natural	Geophysical	Earthquake	Ground movement			Italy	ITA	Southern Europe	Europe	Aquila, Villa Sant'Angelo, Borgo di Castelnuovo Onna, Poggio Picenze, Tormintarte, Totani, Poggio di Roio, Massa d'Albe, Tempera, Paganica, Fossa towns (L'Aquila Province, Abruzzo region)		Slide (land, mud, snow, rock)		Yes	No	Yes		6	Richter	42.334	13.334	03:03		2009	1/1/2009	4	6	2009	4	6	295	1000		55000	56000			260000	328391	2500000	3157610	79.17380276	2		18318
2015-0476-PAK	2015	0476	EQ-2015-000147	Natural	Geophysical	Earthquake	Ground movement			Pakistan	PAK	Southern Asia	Asia	Islamabad District district (Islamabad province), Chakwal District, Gujranwala District, Jhang District, Jhelum District, Kasur District, Mianwali District, Multan District, Muzaffargarh District, Narowal District, Rawalpindi District, Sahiwal District, Sargodha District, Sheikhupura District districts (Punjab province), Azad area (Jammu and Kashmir province), North-West Frontier province					No			8	Richter	36.5244	70.3676	14:09		2015	1/1/2015	10	25	2015	10	25	280	1745	366945	133900	502590							87.46993221	1;2	2275;40408	23638;23656;23661;23662;23663;23668;23670;23674;23676;23677;40360;40373;40375;40381
2003-0105-CHN	2003	0105		Natural	Geophysical	Earthquake	Ground movement			China	CHN	Eastern Asia	Asia	Payzawat village (Jiashi Xian area, Kashgar district, Xinjiang Uygur Zizhiqu province), Bachu Xian, Yuepuhu Xian, Yingjisha Xian, Maigaiti Xian, Shule Xian, Shufu Xian, Kashi Shi areas (Kashgar district, Xinjiang Uygur Zizhiqu province)				Yes	No		978	6	Richter	39.61	77.23	10:03		2003	1/1/2003	2	24	2003	2	24	268	4000	510000	3000	517000					157000	231260	67.88889569	2		13289
2013-0395-PHL	2013	0395		Natural	Geophysical	Earthquake	Ground movement			Philippines (the)	PHL	South-Eastern Asia	Asia	Catigbian village (Bohol district, Region VII (Central Visayas) province), Cebu, Siquijor, Negros Oriental districts (Region VII (Central Visayas) province), Negros Occidental, Iloilo, Guimaras districts (Region VI (Western Visayas) province)				Yes	No			7	Richter	9.8796	124.1167	08:12		2013	1/1/2013	10	15	2013	10	15	230	976	3221248		3222224			20000	23263	51459	59856	85.97164225	2		24249;24250;24251;24252;24253;24254;24255
2013-0116-CHN	2013	0116	EQ-2013-000046	Natural	Geophysical	Earthquake	Ground movement			China	CHN	Eastern Asia	Asia	Lushan area (Ya'an district, Sichuan Sheng province)					No			7	Richter	30.308	102.888	08:02		2013	1/1/2013	4	20	2013	4	20	198	14785	2184000		2198785			23000	26753	6800000	7909585	85.97164225	2		13269
2011-0068-NZL	2011	0068	EQ-2011-000024	Natural	Geophysical	Earthquake	Ground movement			New Zealand	NZL	Australia and New Zealand	Oceania	Christchurch city (Canterbury province)				Yes	No	Yes		6	Richter	-43.583	172.68	12:51		2011	1/1/2011	2	22	2011	2	22	181	1500	300000		301500			12000000	14455624	15000000	18069530	83.01267439	2		22381
2003-0197-TUR	2003	0197		Natural	Geophysical	Earthquake	Ground movement			Turkey	TUR	Western Asia	Asia	Bingol, Celtiksuyu, Sancak, Gokdere, Gozeler villages (Merkez district, Bingol province)					No		424	6	Richter	39.007	40.464	03:27		2003	1/1/2003	5	1	2003	5	1	177	520	245000	45000	290520			1000	1473	135000	198854	67.88889569	2		27624
1996-0061-IDN	1996	0061		Natural	Geophysical	Earthquake	Ground movement			Indonesia	IDN	South-Eastern Asia	Asia	Biak (Iran Jaya)		Tsunami/Tidal wave		Yes	No		933	8	Richter	1.1	137.15	14:59		1996	1/1/1996	2	17	1996	2	17	166	423	20125	5090	25638					4200	7256	57.88470588
2008-0500-PAK	2008	0500	EQ-2008-000206	Natural	Geophysical	Earthquake	Ground movement			Pakistan	PAK	Southern Asia	Asia	Khanozai village (Pishin District district, Balochistan province), Kawas village (Ziarat District district, Balochistan province), Harnai area (Sibi District district, Balochistan province)		Slide (land, mud, snow, rock)		Yes	No		12502	6	Richter	30.639	67.351	04:09		2008	1/1/2008	10	28	2008	10	28	166	320	75000		75320					10000	12586	79.4563044	2		40310;40312;40314
2002-0122-AFG	2002	0122		Natural	Geophysical	Earthquake	Ground movement			Afghanistan	AFG	Southern Asia	Asia	Hindu Kush montain (Wakhan district, Badakhshan province), Souchi Bala Payan, Yawan villages (Yawan district, Badakhshan province), Souch village (Jorm district, Badakhshan province), Jurm, Malang Ab villages (Baharak district, Badakhshan province), Rostaq district (Takhar province), Kabul district (Kabul province), Khuram Wa Sarbagh, Aybak districts (Samagan province)		Slide (land, mud, snow, rock)			No			6	Richter	36.429	70.438	16:40		2002	1/1/2002	3	3	2002	3	3	150	13	3500		3513							66.3819637	2		3456;3585;3724;3727;3743;99997;100013;100015
2009-0420-WSM	2009	0420	TS-2009-000210	Natural	Geophysical	Earthquake	Tsunami			Samoa	WSM	Polynesia	Oceania	Administrative unit not available province		Tsunami/Tidal wave		Yes	No			8	Richter	-15.489	-172.095	06:48		2009	1/1/2009	9	29	2009	9	29	148	310	5274		5584					124040	156668	79.17380276	2		25301
1998-0201-TUR	1998	0201		Natural	Geophysical	Earthquake	Ground movement			Turkey	TUR	Western Asia	Asia	Adana, Ceyhan, Hatay					No		1740	6	Richter	3.878	35.307	17:00		1998	1/1/1998	6	28	1998	6	28	145	1600	1500000	88000	1589600					550000	914268	60.15741089
2001-0294-PER	2001	0294		Natural	Geophysical	Earthquake	Tsunami			Peru	PER	South America	Americas	Arequipa, Moquegua, Tacna, Ayacucho provinces		Tsunami/Tidal wave		Yes	No		20777	8	Richter	-16.265	-73.641	3:33		2001	1/1/2001	6	23	2001	6	23	145	2713	222400	124865	349978			50000	76516	300000	459098	65.34555871	1	2331;2332;2345;2350
1999-0302-GRC	1999	0302		Natural	Geophysical	Earthquake	Ground movement			Greece	GRC	Southern Europe	Europe	Athens Suburbs: Menidi, Ano Liosia, Thracomacedones, Philadelfia, Zefiri, Metamorphosi, Petroupoli, N. Ionia, Moschato, Fili, Kamatero, Ilion, Elefsina, N. Halkidona, Peristeri, Ag Anargiri, Haidari and Galatsi				Yes	No		1143	6	Richter	38.119	23.605	14:56		1999	1/1/1999	9	7	1999	9	7	143	2000	113031	108	115139					4200000	6832194	61.47366718
2015-0175-NPL	2015	0175		Natural	Geophysical	Earthquake	Ground movement			Nepal	NPL	Southern Asia	Asia	Kathmandu, Sindhupalchok areas (Bagmati district, Central province), Dolakha area (Janakpur district, Central province)		Slide (land, mud, snow, rock)			No			7	Richter	27.8087	86.0655	12:50	19km SE of Kodari	2015	1/1/2015	5	12	2015	5	12	138	2428			2428							87.46993221	2		22351;22352
2009-0354-IDN	2009	0354	TS-2009-000173	Natural	Geophysical	Earthquake	Ground movement			Indonesia	IDN	South-Eastern Asia	Asia	Cianjur, Bandung, Kota Bandung, Garut, Tasikmalaya, Kota Tasilmalaya, Sukabumi, Kota Bogor, Bogor, Ciamis, Sumedang, Kuningan, Kota Banjar, Purwakarta, Kota Cimahi, Kota Sukabumi districts (Jawa Barat province), Cilacap district (Jawa Tengah province), Dki Jakarta province		Slide (land, mud, snow, rock)		Yes	No			7	Richter	-7.782	107.297	02:55		2009	1/1/2009	9	2	2009	9	2	128	1442	338350		339792					160000	202087	79.17380276	1;2	1516	18008;18010;18012;18015;18016;18018;18019;18023;18026;18027;18036;73636;73667;73707;73718;73756;73867
2015-0476-AFG	2015	0476	EQ-2015-000147	Natural	Geophysical	Earthquake	Ground movement			Afghanistan	AFG	Southern Asia	Asia	Badakhshan, Baghlan, Ghazni, Kapisa, Khost, Kunar, Nangarhar, Paktya, Panjsher, Parwan, Takhar, Kunduz, Nuristan, Laghman, Kabul provinces					No			8	Richter	36.5244	70.3676	13:39		2015	1/1/2015	10	26	2015	10	26	115	58080		34645	92725							87.46993221	1	272;274;279;284;286;287;288;289;290;292;294;296;300;99879;99880
2012-0031-PHL	2012	0031	EQ-2012-000018	Natural	Geophysical	Earthquake	Ground movement			Philippines (the)	PHL	South-Eastern Asia	Asia	Tayasan area (Negros Oriental district, Region VII (Central Visayas) province)		Slide (land, mud, snow, rock)			No		220	7	Richter	9.999	123.206	11:49		2012	1/1/2012	2	6	2012	2	6	113	112	320165		320277					8900	10504	84.7304789	2		24254
2011-0351-IND	2011	0351	EQ-2011-000136	Natural	Geophysical	Earthquake	Ground movement			India	IND	Southern Asia	Asia	Sikkim, West Bengal, Bihar, Assam, Meghalaya provinces		Slide (land, mud, snow, rock)			No			7	Richter	27.73	88.155	18:11		2011	1/1/2011	9	18	2011	9	18	112	200	500000	75000	575200							83.01267439	1	1487;1501;1507;1511;70073
2000-0293-IDN	2000	0293		Natural	Geophysical	Earthquake	Ground movement			Indonesia	IDN	South-Eastern Asia	Asia	Enggano island (Bengkulu Utara district, Bengkulu province)		Slide (land, mud, snow, rock)		Yes	No		5031	7	Richter	-4.646	102.102	23:28		2000	1/1/2000	6	4	2000	6	4	103	2714	200000	2000	204714					41000	64517	63.54954734	2		73654
2004-0659-MDV	2004	0659		Natural	Geophysical	Earthquake	Tsunami			Maldives	MDV	Southern Asia	Asia	Alifu Alifu, Alifu Dhaalu, Baa, Faafu, Gaafu Alifu, Gaafu Dhaalu, Haa Alifu, Haa Dhaalu, Kaafu, Laamu, Lhaviyani, Male', Meemu, Noonu, Raa, Seenu, Shaviyani, Thaa, Vaavu provinces		Tsunami/Tidal wave		Yes	No	Yes		9	Richter	3.295	95.982			2004	1/1/2004	12	26	2004	12	26	102	2214	12000	13000	27214					470100	674400	69.70644216	1	1905;1906;1907;1908;1909;1910;1911;1913;1914;1915;1916;1917;1918;1919;1920;1921;1922;1923;1924;1925
1997-0017-IRN	1997	0017		Natural	Geophysical	Earthquake	Ground movement			Iran (Islamic Republic of)	IRN	Southern Asia	Asia	Bojnurd, Shirvan area (Khorasan)					No	No	452	6	Richter	37.661 N	57.291 E	14:07		1997	1/1/1997	2	4	1997	2	4	100	2000	55000	27500	84500					30000	50643	59.23786573
1999-0099-IND	1999	0099		Natural	Geophysical	Earthquake	Ground movement			India	IND	Southern Asia	Asia	Chamoli, Rudraprayag, Bageshwar (new district), Tehri Garhwal, Pauri Garhwal district				Yes	No		25	7	Richter	30.512	79.403	0:35		1999	1/1/1999	3	28	1999	3	28	100	394	372000	105500	477894					2000	3253	61.47366718
1998-0169-BOL	1998	0169		Natural	Geophysical	Earthquake	Ground movement			Bolivia (Plurinational State of)	BOL	South America	Americas	Aiquile, Tortora				Yes	No		3511	7	Richter	-17.731	-65.431	0:49		1998	1/1/1998	5	22	1998	5	22	95	50	11100	6900	18050							60.15741089
2013-0242-CHN	2013	0242		Natural	Geophysical	Earthquake	Ground movement			China	CHN	Eastern Asia	Asia	Gannan Tibetan, Longnan, Dingxi, Tianshui, Baiyin, Lanzhou districts (Gansu Sheng province)		Slide (land, mud, snow, rock)			No			6	Richter	34.512	104.262	07:45		2013	1/1/2013	7	22	2013	7	22	95	887	123000		123887					1000000	1163174	85.97164225	2		13014;13017;13018;13022;13023;13027
1995-0233-TUR	1995	0233		Natural	Geophysical	Earthquake	Ground movement			Turkey	TUR	Western Asia	Asia	Dinar, Evciler				Yes	No	No	1981	6	Richter	38.0 N	30.1 E	17:57		1995	1/1/1995	10	1	1995	10	1	94	240	120000	40000	160240					205800	365956	56.23630002
1995-0252-IDN	1995	0252		Natural	Geophysical	Earthquake	Ground movement			Indonesia	IDN	South-Eastern Asia	Asia	Airhangat, Danaukerinci, Gunungkerinci, Gunungraya, Sitinjau Laut, Sungaipenuh (Jambi province)		Slide (land, mud, snow, rock)		Yes	No	No	1018	7	Richter	2.1 S	101.3 E	1:10		1995	1/1/1995	10	7	1995	10	7	84	1868	52665	35685	90218							56.23630002
2012-0350-CHN	2012	0350		Natural	Geophysical	Earthquake	Ground movement			China	CHN	Eastern Asia	Asia	Yiliang area (Zhaotong district, Yunnan Sheng province), Weining area (Bijie district, Guizhou Sheng province)					No			6	Richter	27.575	103.983			2012	1/1/2012	9	7	2012	9	7	81	821	744000		744821			45000	53110	1000000	1180213	84.7304789	2		13068;13306
1997-0147-VEN	1997	0147		Natural	Geophysical	Earthquake	Ground movement			Venezuela (Bolivarian Republic of)	VEN	South America	Americas	Cariaco, Casanai, Cumana		Slide (land, mud, snow, rock)			No	No	251	7	Richter	10.598 N	63.486 W	15:24		1997	1/1/1997	7	9	1997	7	9	80	683		3500	4183					81000	136737	59.23786573
2004-0659-MYS	2004	0659		Natural	Geophysical	Earthquake	Tsunami			Malaysia	MYS	South-Eastern Asia	Asia	Barat Daya, Timur Laut district (Pulau Pinang province)		Tsunami/Tidal wave		Yes	No			9	Richter	3.295	95.982			2004	1/1/2004	12	26	2004	12	26	80	767		4296	5063					500000	717294	69.70644216	2		37400;37404
2015-0144-IND	2015	0144	EQ-2015-000048	Natural	Geophysical	Earthquake	Ground movement			India	IND	Southern Asia	Asia	Bihar, Uttar Pradesh, West Bengal, Sikkim provinces					No			8	Richter	28.2305	84.7314			2015	1/1/2015	4	25	2015	4	25	78	560			560							87.46993221	1	1507;1511;70073;70081
2008-0454-KGZ	2008	0454	EQ-2008-000181	Natural	Geophysical	Earthquake	Ground movement			Kyrgyzstan	KGZ	Central Asia	Asia	Nura village (Alay district, Osh province), Chong-Alay district (Osh province)				Yes	No		1840	7	Richter	39.533	73.824	21:53		2008	1/1/2008	10	5	2008	10	5	74	142		1055	1197							79.4563044	2		18616;18618
2011-0090-MMR	2011	0090	EQ-2011-000031	Natural	Geophysical	Earthquake	Ground movement			Myanmar	MMR	South-Eastern Asia	Asia	Tarlay area (Tachileik district, Shan (E) province)					No			7	Richter	20.687	99.822	20:29		2011	1/1/2011	3	24	2011	3	24	74	125	18000	3152	21277					3600	4337	83.01267439	2		41826
2012-0164-AFG	2012	0164		Natural	Geophysical	Earthquake	Ground movement			Afghanistan	AFG	Southern Asia	Asia	Burka, Mullah Jan villages (Burka district, Baghlan province) Nahrin, Guzargah-e-Nur, Khost Wa Fereng, Khwajahejran districts (Baghlan province)		Slide (land, mud, snow, rock)			No			6	Richter	36.023	69.351	09:32		2012	1/1/2012	6	11	2012	6	11	73	2		235	237							84.7304789	2		3468;99984;99985;99987;100020
2004-0659-MMR	2004	0659		Natural	Geophysical	Earthquake	Tsunami			Myanmar	MMR	South-Eastern Asia	Asia	Kawthoung, Pyapon, Pathein districts (Ayeyawaddy province), Kawthoung district (Taninthayi province), Sittwe district (Rakhine province)					No			9	Richter	3.295	95.982			2004	1/1/2004	12	26	2004	12	26	71		12500	3200	15700					500000	717294	69.70644216	2		41779;41780;41781;41813;41835
1999-0054-AFG	1999	0054		Natural	Geophysical	Earthquake	Ground movement			Afghanistan	AFG	Southern Asia	Asia	Maidam Shar, Nirkh, Sayedabad, Baraki Barak, Pul-e-Alam, Mohammad Agha - Lowgar				Yes	No		906	6	Richter	34.259	69.364	18:38		1999	1/1/1999	2	11	1999	2	11	70	500	60185	31275	91960							61.47366718
2007-0087-IDN	2007	0087	EQ-2007-000033	Natural	Geophysical	Earthquake	Ground movement			Indonesia	IDN	South-Eastern Asia	Asia	Tanahdatar, Solok, Kota Solok, Padangpariaman, Kota Padangpanjang, Kota Payakumbuh, Kota Bukitinggi, Agam, Limapuluhkoto, Kota Pariaman districts (Sumatera Barat province)				Yes	No		1900	6	Richter	-0.488	100.53	10:49		2007	1/1/2007	3	6	2007	3	6	67	826	136834		137660			5000	6534	200000	261374	76.5186792	2		18202;18205;18207;18208;18215;73716;73743;73746;73819;73853
2006-0153-IRN	2006	0153		Natural	Geophysical	Earthquake	Ground movement			Iran (Islamic Republic of)	IRN	Southern Asia	Asia	Aleshtar village (Selseleh district, Lorestan province), Silakhor village (Dorud district, Lorestan province), Borugerd, Khorramabad districts (Lorestan province)					No		5315	6	Richter	33.5	48.78			2006	1/1/2006	3	31	2006	3	31	63	1418	160000		161418					42262	56807	74.39638749	2		40911;40937;41001;41097
1995-0253-MEX	1995	0253		Natural	Geophysical	Earthquake	Ground movement			Mexico	MEX	Central America	Americas	Jalisco, Colima, Guerrero, Michoacan					No	No	175	8	Richter	16.2 N	104.1 E	9:36		1995	1/1/1995	10	9	1995	10	9	58	100	35595	8770	44465							56.23630002
2007-0127-SLB	2007	0127		Natural	Geophysical	Earthquake	Tsunami			Solomon Islands	SLB	Melanesia	Oceania	Administrative unit not available	Earthquake	Slide (land, mud, snow, rock)	Tsunami/Tidal wave	Yes	No		5000	8	Richter	-8.466	157.043	07:40		2007	1/1/2007	4	1	2007	4	1	52	9	2375		2384							76.5186792	2		25652
2010-0093-TUR	2010	0093		Natural	Geophysical	Earthquake	Ground movement			Turkey	TUR	Western Asia	Asia	Basyurt village (Karakocan district, Elazig province), Demirci, Kovancilar, Okcular villages (Kovancilar district, Elazig province)					No			6	Richter	38.864	39.986	04:32		2010	1/1/2010	3	8	2010	3	8	51	100	3500		3600							80.47228515	2		27764;27766
1997-0030-PAK	1997	0030		Natural	Geophysical	Earthquake	Ground movement			Pakistan	PAK	Southern Asia	Asia	Harnai (Sibi district, Baluchistan Province)		Slide (land, mud, snow, rock)			No	Yes		6	Richter	29.976 N	68.208 E	02:08		1997	1/1/1997	2	28	1997	2	28	50	100		10000	10100							59.23786573
2002-0208-AFG	2002	0208		Natural	Geophysical	Earthquake	Ground movement			Afghanistan	AFG	Southern Asia	Asia	Dawabi, Khojakeder villages (Nahrin district, Baghlan province)		Slide (land, mud, snow, rock)			No			6	Richter	35.959	69.417			2002	1/1/2002	4	12	2002	4	12	50	150	6000		6150							66.3819637	2		99984
1998-0076-CHN	1998	0076		Natural	Geophysical	Earthquake	Ground movement			China	CHN	Eastern Asia	Asia	Shangyi-Zhangbei (Hebei province)		Fire		Yes	No		3668	6	Richter	41.083	114.5	11:50		1998	1/1/1998	1	10	1998	1	10	49	12000	542000	44000	598000					285500	474588	60.15741089
2013-0235-IDN	2013	0235	EQ-2013-000073	Natural	Geophysical	Earthquake	Ground movement			Indonesia	IDN	South-Eastern Asia	Asia	Aceh Tengah, Bener Meriah districts (Nangroe Aceh Darussalam province)		Slide (land, mud, snow, rock)		Yes	No			6	Richter	4.645	96.665			2013	1/1/2013	7	2	2013	7	2	48	2532	53403		55935					130000	151213	85.97164225	2		73629;73650
1995-0261-CHN	1995	0261		Natural	Geophysical	Earthquake	Ground movement			China	CHN	Eastern Asia	Asia	Yunnan province					No	No		6	Richter	25.9 N	102.2 E	6:47		1995	1/1/1995	10	24	1995	10	24	46	297		20000	20297					80000	142257	56.23630002
2000-0230-IDN	2000	0230		Natural	Geophysical	Earthquake	Ground movement			Indonesia	IDN	South-Eastern Asia	Asia	Totikum, Tinangkung, Liang villages (Banggai Kepulauan district, Sulawesi Tengah province), Banggai district (Sulawesi Tengah province)		Tsunami/Tidal wave			No		215	8	Richter	-1.105	123.573	12:21		2000	1/1/2000	5	4	2000	5	4	45	270		52500	52770					30000	47207	63.54954734	2		73637;73638
2002-0042-RWA	2002	0042		Natural	Geophysical	Earthquake	Ground movement			Rwanda	RWA	Eastern Africa	Africa	Gisenyi city (Rubavu district, West/Iburengerazuba province)					No			5	Richter	-1.684	29.077			2002	1/1/2002	1	17	2002	1	17	45	108	1535		1643							66.3819637	2		21998
2012-0407-GTM	2012	0407		Natural	Geophysical	Earthquake	Ground movement			Guatemala	GTM	Central America	Americas	San Marcos, Quetzaltenango, Solola, Retalhuleu, Quich�, Totonicapan, Huehuetenango, Suchitepequez, Chimaltenango, Sacatepequez, Guatemala provinces				Yes	No	Yes		7	Richter	13.988	-91.895	10:35		2012	1/1/2012	11	7	2012	11	7	44	178	1321564		1321742					210000	247845	84.7304789	1	64821;64823;64824;64827;64828;64829;64830;64831;64832;64833;64834
1997-0115-IND	1997	0115		Natural	Geophysical	Earthquake	Ground movement			India	IND	Southern Asia	Asia	Jabalpur (Madhya Pradesh)					No	No		6	Richter	23.083 N	80.041 E	04:22		1997	1/1/1997	5	22	1997	5	22	43	1500	125000	30000	156500					37000	62460	59.23786573
2002-0065-TUR	2002	0065		Natural	Geophysical	Earthquake	Ground movement			Turkey	TUR	Western Asia	Asia	Bolvadin district (Afyon province)					No		1982	7	Richter	38.573	31.271	9:11		2002	1/1/2002	2	3	2002	2	3	42	327	222000	30000	252327					95000	143111	66.3819637	2		27472
2013-0099-PAK	2013	0099		Natural	Geophysical	Earthquake	Ground movement			Pakistan	PAK	Southern Asia	Asia	Mashkhel area (Chagai district, Balochistan province), Washuk area (Kharan district, Balochistan province), Karachi Central District, Karachi East District, Karachi South District, Karachi West District districts (Sindh province)					No			8	Richter	28.033	61.996			2013	1/1/2013	4	16	2013	4	16	41	175	15000		15175							85.97164225	2		23614;23619;40392;40393;40394;40395
1995-0030-COL	1995	0030		Natural	Geophysical	Earthquake	Ground movement			Colombia	COL	South America	Americas	Pereira					No	No	20	6	Richter	4.1 N	76.6 W	13:40		1995	1/1/1995	2	8	1995	2	8	40	230	11867	3000	15097							56.23630002
2004-0532-JPN	2004	0532		Natural	Geophysical	Earthquake	Ground movement			Japan	JPN	Eastern Asia	Asia	Odiyasi, Nagaokasi, Tookamatisi districts (Niigata province)		Fire	Slide (land, mud, snow, rock)	Yes	No		49	7	Richter	37.226	138.779	17:56		2004	1/1/2004	10	23	2004	10	23	40	3183	59000		62183			760000	1090287	28000000	40168454	69.70644216	1;2	1690	35546;35558;35583
2008-0374-CHN	2008	0374	EQ-2008-000149	Natural	Geophysical	Earthquake	Ground movement			China	CHN	Eastern Asia	Asia	Huili area (Liangshan Yi district, Sichuan Sheng province), Miyi area (Panzhihua district, Sichuan Sheng province), Kunming, Chuxiong Yi, Zhaotong, Lijiang, Dali Bai districts (Yunnan Sheng province)					No			6	Richter	26.241	101.889	16:30		2008	1/1/2008	8	30	2008	8	30	40	589	950000	50000	1000589					492000	619208	79.4563044	2		13257;13272;13303;13306;13307;13312;13315
2011-0467-TUR	2011	0467		Natural	Geophysical	Earthquake	Ground movement			Turkey	TUR	Western Asia	Asia	Van province					No			6	Richter	38.429	43.229	21:30		2011	1/1/2011	11	9	2011	11	9	40	30		75	105							83.01267439	1	3093
2012-0417-MMR	2012	0417	EQ-2012-000190	Natural	Geophysical	Earthquake	Ground movement			Myanmar	MMR	South-Eastern Asia	Asia	Chaung-U area (Monywa district, Sagaing province), Kyaukmyaung village (Shwebo district, Sagaing province), Myaung area (Sagaing district, Sagaing province), Mogok, Singu, Thabeikkyin areas (Pyin-Oo-Lwin district, Mandalay province), Kyaukse district (Mandalay province)		Slide (land, mud, snow, rock)			No			7	Richter	23.005	95.885	07:42		2012	1/1/2012	11	11	2012	11	11	38	231	1255		1486					1170	1381	84.7304789	2		41801;41806;41819;41820;41821
2004-0040-IDN	2004	0040		Natural	Geophysical	Earthquake	Ground movement			Indonesia	IDN	South-Eastern Asia	Asia	Nabire district (Papua province)		Fire		Yes	No		211	7	Richter	-3.615	135.538	06:05		2004	1/1/2004	2	5	2004	2	5	37	682	13390		14072			41	59	1000	1435	69.70644216	2		73808
2013-0098-IRN	2013	0098		Natural	Geophysical	Earthquake	Ground movement			Iran (Islamic Republic of)	IRN	Southern Asia	Asia	Shonbeh ,Kaki villages (Dashty district, Bushehr province), Baghan,Tasouj villages (Shiraz district, Fars province)					No			6	Richter	28.428	51.593	03:22		2013	1/1/2013	4	9	2013	4	9	37	850	3500		4350					600000	697905	85.97164225	2		40928;41111
2008-0040-RWA	2008	0040	EQ-2008-000017	Natural	Geophysical	Earthquake	Ground movement			Rwanda	RWA	Eastern Africa	Africa	Cyangugu, Nyamasheke villages (Rusizi district, West/Iburengerazuba province)					No			6	Richter	-2.296	28.9			2008	1/1/2008	2	3	2008	2	3	36	643			643							79.4563044	2		22001
2004-0234-IRN	2004	0234		Natural	Geophysical	Earthquake	Ground movement			Iran (Islamic Republic of)	IRN	Southern Asia	Asia	Nour, Baladeh cities (Nur district, Mazandaran province), Alamout area (Qasr-e shirin district, Ghazvin province), Taleghan area (Savojbolagh district, Tehran province), Chalus, Noshahr districts (Mazandaran province)		Slide (land, mud, snow, rock)			No			6	Richter	36.29	51.61	17:08		2004	1/1/2004	5	28	2004	5	28	35	278	220		498			59000	84641	165000	236707	69.70644216	2		40919;41054;41055;41065;41096
2009-0420-ASM	2009	0420	TS-2009-000210	Natural	Geophysical	Earthquake	Tsunami			American Samoa	ASM	Polynesia	Oceania	Pago Pago, Tula villages		Tsunami/Tidal wave			No			8	Richter	-15.489	-172.095			2009	1/1/2009	9	29	2009	9	29	34		2500		2500							79.17380276	2		4197
1998-0403-IDN	1998	0403		Natural	Geophysical	Earthquake	Ground movement			Indonesia	IDN	South-Eastern Asia	Asia	Halmahera Tengah (Sula Isl., Maluku); Ma,gole, Manado, Taliabu		Tsunami/Tidal wave			No			8	Richter	-2.071	124.891	22:10		1998	1/1/1998	11	29	1998	11	29	33	88	3800	2560	6448			50000	83115	200000	332461	60.15741089
1999-0360-MEX	1999	0360		Natural	Geophysical	Earthquake	Ground movement			Mexico	MEX	Central America	Americas	North Puerto Angel, Coastal State Oaxaca					No			8	Richter	16.1	96.7	10:31		1999	1/1/1999	9	30	1999	9	30	31	215	115000		115215					164800	268082	61.47366718
2000-0769-AZE	2000	0769		Natural	Geophysical	Earthquake	Ground movement			Azerbaijan	AZE	Western Asia	Asia	Absheron, Baku, Sumgayit districts (Absheron province)					No		341	7	Richter	40.245	49.946	22:10		2000	1/1/2000	11	25	2000	11	25	31	600	2694		3294					10000	15736	63.54954734	2		493;495;552
2002-0690-ITA	2002	0690		Natural	Geophysical	Earthquake	Ground movement			Italy	ITA	Southern Europe	Europe	San Guliano di Puglia town (Campobasso province, Molise region)		Slide (land, mud, snow, rock)			No			6	Richter	41.789	14.872	10:32		2002	1/1/2002	10	31	2002	10	31	30	33		8500	8533					796000	1199121	66.3819637	2		18371
2008-0455-CHN	2008	0455		Natural	Geophysical	Earthquake	Ground movement			China	CHN	Eastern Asia	Asia	Ningzhongxiang village (Dangxiong Xian area, Lhasa district, Xizang Zizhiqu province)					No			6	Richter	29.807	90.35	16:30		2008	1/1/2008	10	6	2008	10	6	30	19		735	754							79.4563044	2		13296
2003-0039-MEX	2003	0039		Natural	Geophysical	Earthquake	Ground movement			Mexico	MEX	Central America	Americas	Colima, Armeria, Coquimatlan, Ixtlahuacan, Cuahutemoc, Villa de Alvarez, Manzanillo, Minatitlan, Tecoman districts (Colima province), Zapotitlan de Vadillo, Toliman, Tonila, Pihuamo districts (Jalisco province)		Slide (land, mud, snow, rock)		Yes	No	Yes	229	8	Richter	18.77	-104.104	20:06		2003	1/1/2003	1	22	2003	1	22	29	1073	177530		178603			25000	36825	116300	171309	67.88889569	2		19812;19813;19815;19816;19817;19818;19819;19820;19821;20151;20182;20186;20204
2015-0144-CHN	2015	0144	EQ-2015-000048	Natural	Geophysical	Earthquake	Ground movement			China	CHN	Eastern Asia	Asia	Shigatse district (Xizang Zizhiqu province)					No			8	Richter	28.2305	84.7314			2015	1/1/2015	4	25	2015	4	25	29	383	200000	7500	207883							87.46993221	2		13299
1996-0062-ECU	1996	0062		Natural	Geophysical	Earthquake	Ground movement			Ecuador	ECU	South America	Americas	Pujili, San Juan, Atocha, Santa Barbara, Rumiquinche, Cuturibi Alto, Cutuburi Bajo, San Antonio, Cachi Ato, Cachi Bajo, Nazareth, La Merced, Pucara, Alpamalag, La Victoria, Tiobamba, California, Lacubamba, Laguamatsa, Isinche, (Cotopaxi				Yes	No	No	1376	6	Richter	0.68 S	78.30 W	18:03		1996	1/1/1996	3	28	1996	3	28	27	180	15000	15525	30705					7000	12093	57.88470588
1995-0085-GRC	1995	0085		Natural	Geophysical	Earthquake	Ground movement			Greece	GRC	Southern Europe	Europe	Kozani, Thessaloniki, Grevena-Kozani, Patras					No	No	122	7	Richter	40.1 N	21.6 E	8:47		1995	1/1/1995	5	13	1995	5	13	26	60	15000		15060					450000	800195	56.23630002
1995-0437-GRC	1995	0437		Natural	Geophysical	Earthquake	Ground movement			Greece	GRC	Southern Europe	Europe	Aiyion					No	No		6	Richter	38.4 N	22.2 E	00:15:48		1995	1/1/1995	6	15	1995	6	15	26	100	7500	6300	13900			200	356	422700	751650	56.23630002
1996-0136-CHN	1996	0136		Natural	Geophysical	Earthquake	Ground movement			China	CHN	Eastern Asia	Asia	North Western Xinjiang					No	No		7	Richter	39.28 N	76.44 E	23:00		1996	1/1/1996	3	19	1996	3	19	26	128		33000	33128					24000	41462	57.88470588
2007-0440-IDN	2007	0440	EQ-2007-000157	Natural	Geophysical	Earthquake	Ground movement			Indonesia	IDN	South-Eastern Asia	Asia	Bengkulu, Jambi, Riau, Sumatera Barat provinces		Tsunami/Tidal wave		Yes	No			8	Richter	-4.438	101.367	18:00		2007	1/1/2007	9	12	2007	9	12	25	82	422685	36800	459567					500000	653435	76.5186792	1	1514;1518;1535;73618
2011-0079-CHN	2011	0079		Natural	Geophysical	Earthquake	Ground movement			China	CHN	Eastern Asia	Asia	Pingyuanzhen village (Yingjiang area, Dehong Dai and Jingpo district, Yunnan Sheng province)					No			6	Richter	24.727	97.957	12:58		2011	1/1/2011	3	10	2011	3	10	25	250		5190	5440					290000	349344	83.01267439	2		13314
2004-0054-PAK	2004	0054		Natural	Geophysical	Earthquake	Ground movement			Pakistan	PAK	Southern Asia	Asia	Bisham Tehsil area (Shangla District district, North-West Frontier province), Batagram District, Mansehra District, Kohistan District districts (North-West Frontier province)		Slide (land, mud, snow, rock)		Yes	No		90	6	Richter	34.774	73.216	15:30		2004	1/1/2004	2	14	2004	2	14	24	63	10765	2320	13148							69.70644216	2		40331;40340;40344;40348
2015-0216-MYS	2015	0216		Natural	Geophysical	Earthquake	Ground movement			Malaysia	MYS	South-Eastern Asia	Asia	Ranau district (Sabah province)		Slide (land, mud, snow, rock)			No			6	Richter	5.987	116.541			2015	1/1/2015	6	5	2015	6	5	24	10			10					2	2	87.46993221	2		37419
1997-0281-BGD	1997	0281		Natural	Geophysical	Earthquake	Ground movement			Bangladesh	BGD	Southern Asia	Asia	Chittagong					No	No		6	Richter	22.212 N	92.702 E	17:23		1997	1/1/1997	11	22	1997	11	22	23	200			200							59.23786573
2008-0242-JPN	2008	0242	EQ-2008-000087	Natural	Geophysical	Earthquake	Ground movement			Japan	JPN	Eastern Asia	Asia	Mizusawasi, Moriokasi districts (Iwate province), Tukidatetyoo, Hurukawasi, Sendaisi_Aobaku, Sendaisi_Daisiroku, Sendaisi_Izumiku, Sendaisi_Miyaginoku, Sendaisi_Wakabayasiku districts (Miyagi province), Akita province		Slide (land, mud, snow, rock)			No			7	Richter	39.03	140.881	08:43		2008	1/1/2008	6	13	2008	6	13	23	448			448			55000	69220	167000	210178	79.4563044	1;2	1652	34638;34639;35135;35176;35177;35178;35179;35180;35197
1999-0561-DZA	1999	0561		Natural	Geophysical	Earthquake	Ground movement			Algeria	DZA	Northern Africa	Africa	A�n T�muchent					No		15	6	Richter	35.321	-1.281	18:37		1999	1/1/1999	12	22	1999	12	22	22	175		15000	15175					60929	99114	61.47366718
2006-0397-CHN	2006	0397		Natural	Geophysical	Earthquake	Ground movement			China	CHN	Eastern Asia	Asia	Yanjin area (Zhaotong district, Yunnan Sheng province)					No			5	Richter	27.995	104.138			2006	1/1/2006	7	22	2006	7	22	22	106	190000	75000	265106							74.39638749	2		13306
2009-0156-AFG	2009	0156		Natural	Geophysical	Earthquake	Ground movement			Afghanistan	AFG	Southern Asia	Asia	Sherzad, Hesarak, Khogyani districts (Nangarhar province)					No			5	Richter	34.185	70.076	02:07		2009	1/1/2009	4	16	2009	4	16	22	59		3250	3309							79.17380276	2		3661;3664;3671
2013-0484-PAK	2013	0484		Natural	Geophysical	Earthquake	Ground movement			Pakistan	PAK	Southern Asia	Asia	Awaran District district (Balochistan province)					No			7	Richter	27.1825	65.5052	12:34		2013	1/1/2013	9	28	2013	9	28	22	50			50							85.97164225	2		40289
1997-0240-IDN	1997	0240		Natural	Geophysical	Earthquake	Ground movement			Indonesia	IDN	South-Eastern Asia	Asia	Parepare (city) Level 1 = Sulawesi Selatan					No	No		6	Richter	4.00 S	119.40 E	9:38		1997	1/1/1997	9	28	1997	9	28	20	300	2805		3105					1100	1857	59.23786573
1999-0150-IRN	1999	0150		Natural	Geophysical	Earthquake	Ground movement			Iran (Islamic Republic of)	IRN	Southern Asia	Asia	Chiraz Town, Fars Province					No			7	Richter	29.501	51.88	3:31		1999	1/1/1999	5	6	1999	5	6	20	100		4000	4100							61.47366718
2015-0175-IND	2015	0175		Natural	Geophysical	Earthquake	Ground movement			India	IND	Southern Asia	Asia	Bihar province					No			7	Richter	27.8087	86.0655	12:35		2015	1/1/2015	5	12	2015	5	12	20											87.46993221	1	70073
2002-0721-PAK	2002	0721		Natural	Geophysical	Earthquake	Ground movement			Pakistan	PAK	Southern Asia	Asia	Administrative unit not available district (Jammu and Kashmir province)		Slide (land, mud, snow, rock)			No		304	6	Richter	35.414	74.515	2:30		2002	1/1/2002	11	20	2002	11	20	19	40	140742		140782							66.3819637	2		40418
2015-0435-CHL	2015	0435		Natural	Geophysical	Earthquake	Tsunami			Chile	CHL	South America	Americas	Araucania, Atacama, Biobio, Coquimbo, Libertador Gral. Bernardo O�Higgins, Maule, Metropolitana, Valparaiso provinces		Tsunami/Tidal wave			No	Yes		8	Richter	-31.5729	-71.6744	19:54		2015	1/1/2015	9	16	2015	9	16	19	15	681484		681499			350000	400138	800000	914600	87.46993221	1	884;885;887;888;889;892;893;149630
1996-0081-CHN	1996	0081		Natural	Geophysical	Earthquake	Ground movement			China	CHN	Eastern Asia	Asia	Guyang county (Inner Mongolia)					No	No		6	Richter	40.774 N	109.661 E	11:32		1996	1/1/1996	5	3	1996	5	3	18	300	200000		200300							57.88470588
2004-0308-TUR	2004	0308		Natural	Geophysical	Earthquake	Ground movement			Turkey	TUR	Western Asia	Asia	Dogubeyazit district (Agri province)					No			5	Richter	39.766	43.979	01:30		2004	1/1/2004	7	1	2004	7	1	18	21	335		356							69.70644216	2		27489
2013-0151-AFG	2013	0151		Natural	Geophysical	Earthquake	Ground movement			Afghanistan	AFG	Southern Asia	Asia	Kama, Dehbala, Lalpur, Surkhrod, Kuzkunar, Sherzad, Khogyani, Chaparhar, Dara-e-Nur, Goshta, Durbaba, Muhmand Dara, Behsud, Jalalabad, Batikot, Hesarak, Shinwar, Achin districts (Nangarhar province), Nurgal, Khaskunar, Sarkani, Chawkay (Kunar province)					No			6	Richter	34.526	70.22			2013	1/1/2013	4	24	2013	4	24	18	141	3390		3531							85.97164225	2		3628;3630;3634;3636;3654;3655;3656;3657;3658;3659;3660;3661;3663;3664;3665;3666;3667;3671;3672;3673;99913;99928
2002-0692-PAK	2002	0692		Natural	Geophysical	Earthquake	Ground movement			Pakistan	PAK	Southern Asia	Asia	Administrative unit not available district (Jammu and Kashmir province)		Slide (land, mud, snow, rock)			No			5	Richter	35.517	74.654	6:33		2002	1/1/2002	11	2	2002	11	2	17	65	11000	4000	15065							66.3819637	2		40418
2010-0238-IDN	2010	0238		Natural	Geophysical	Earthquake	Ground movement			Indonesia	IDN	South-Eastern Asia	Asia	Yapen district (Papua province)		Slide (land, mud, snow, rock)			No			7	Richter	-2.174	136.543	12:16		2010	1/1/2010	6	16	2010	6	16	17			4600	4600							80.47228515	2		73880
2012-0162-ITA	2012	0162	EQ-2012-000090	Natural	Geophysical	Earthquake	Ground movement			Italy	ITA	Southern Europe	Europe	Modena Province (Emilia-romagna Region)					No			6	Richter	44.851	11.086			2012	1/1/2012	5	29	2012	5	29	17	350		14000	14350			1300000	1534277			84.7304789	2		18337
2003-0348-CHN	2003	0348		Natural	Geophysical	Earthquake	Ground movement			China	CHN	Eastern Asia	Asia	Dayao Xian area (Chuxiong Yi district, Yunnan Sheng province)		Slide (land, mud, snow, rock)			No			6	Richter	25.975	101.29	23:16		2003	1/1/2003	7	21	2003	7	21	16	584	1250000	45000	1295584					75000	110475	67.88889569	2		13307
2005-0651-CHN	2005	0651		Natural	Geophysical	Earthquake	Ground movement			China	CHN	Eastern Asia	Asia	Jiujiang district (Jiangxi Sheng province)					No		166	5	Richter	29.671	115.688	08:49		2005	1/1/2005	11	26	2005	11	26	16	8000	607500		615500							72.07141045	2		13160
1995-0084-IDN	1995	0084		Natural	Geophysical	Earthquake	Ground movement			Indonesia	IDN	South-Eastern Asia	Asia	Dili, Maliana, Mauraba (East Timor)		Slide (land, mud, snow, rock)	Tsunami/Tidal wave		No	No		7	Richter	40.1 N	21.6 E	19:33		1995	1/1/1995	5	14	1995	5	14	15	26	150		176							56.23630002
1997-0534-ZAF	1997	0534		Natural	Geophysical	Earthquake	Ground movement			South Africa	ZAF	Southern Africa	Africa	Near Stilfontein					No	No		5	Richter	26.857 S	26.619 E			1997	1/1/1997	7	21	1997	7	21	15	46			46							59.23786573
1999-0208-MEX	1999	0208		Natural	Geophysical	Earthquake	Ground movement			Mexico	MEX	Central America	Americas	West Puebla, Oaxaca State		Slide (land, mud, snow, rock)			No			7	Richter	18.386	-97.436	15:42		1999	1/1/1999	6	15	1999	6	15	15	200	16000		16200					226800	368938	61.47366718
2002-0129-PHL	2002	0129		Natural	Geophysical	Earthquake	Ground movement			Philippines (the)	PHL	South-Eastern Asia	Asia	General Santos city (South Cotabato district, Region XII (Soccsksargen) province), Kiamba area (Saranggani district, Region XII (Soccsksargen) province)		Tsunami/Tidal wave			No			8	Richter	6.033	124.249	5:16		2002	1/1/2002	3	5	2002	3	5	15	100	73351		73451					1714	2582	66.3819637	2		24270;24271
1995-0457-CHN	1995	0457		Natural	Geophysical	Earthquake	Ground movement			China	CHN	Eastern Asia	Asia	Ganzu					No	No		6	Richter	36.443 N	103.105 E			1995	1/1/1995	7	21	1995	7	21	14	60		5000	5060							56.23630002
1996-0261-PER	1996	0261		Natural	Geophysical	Earthquake	Ground movement			Peru	PER	South America	Americas	Ica, Palpa, Nazca, Caraveli, Lucanas, Huancavelica provinces				Yes	No	No	2052	7	Richter	14.9 S	75.7 W	12:00		1996	1/1/1996	11	12	1996	11	12	14	585	55355	20030	75970							57.88470588
1997-0228-ITA	1997	0228		Natural	Geophysical	Earthquake	Ground movement			Italy	ITA	Southern Europe	Europe	Umbria, Marche regions					No	No		6	Richter	43.0 N	13.0 E	1:33		1997	1/1/1997	9	26	1997	10	3	14	100		38000	38100			4100	6921	4524900	7638526	59.23786573
2005-0654-IRN	2005	0654		Natural	Geophysical	Earthquake	Ground movement			Iran (Islamic Republic of)	IRN	Southern Asia	Asia	Ghurzin, Kosheh, Viranagh, Tourian, Tonban, Ramkan, Gharbdan, Karavan, Khaledin, Giahdan villages (Geshm district, Hormozgan province)					No			6	Richter	26.774	55.858	13:53		2005	1/1/2005	11	27	2005	11	27	13	100			100							72.07141045	2		40963
2008-0476-RUS	2008	0476		Natural	Geophysical	Earthquake	Ground movement			Russian Federation (the)	RUS	Eastern Europe	Europe	Chechnya Rep. Province					No			6	Richter	43.372	46.254			2008	1/1/2008	10	11	2008	10	11	13	100	5135		5235							79.4563044	1	2498
2011-0243-UZB	2011	0243		Natural	Geophysical	Earthquake	Ground movement			Uzbekistan	UZB	Central Asia	Asia	Fergana province					No			6	Richter	40.081	71.41	01:35		2011	1/1/2011	7	19	2011	7	19	13											83.01267439	1	3286
1997-0011-CHN	1997	0011		Natural	Geophysical	Earthquake	Ground movement			China	CHN	Eastern Asia	Asia	Southern Xinjiang					No	No		6	Richter	39.474 N	76.998 E E	9:48		1997	1/1/1997	1	21	1997	1	21	12	40	85000	70000	155040							59.23786573
1998-0084-IRN	1998	0084		Natural	Geophysical	Earthquake	Ground movement			Iran (Islamic Republic of)	IRN	Southern Asia	Asia	Birjand, Gonobad area					No			6	Richter	32.457	59.976	19:23		1998	1/1/1998	4	10	1998	4	10	12	30	2905		2935							60.15741089
1999-0524-VUT	1999	0524		Natural	Geophysical	Earthquake	Ground movement			Vanuatu	VUT	Melanesia	Oceania	Pentecost, Ambrym, Paama, Epi Islands		Slide (land, mud, snow, rock)	Tsunami/Tidal wave		No	Yes	292	8	Richter	-16.423	168.214	0:21		1999	1/1/1999	11	27	1999	11	27	12	100	12000	2000	14100							61.47366718
2001-0033-PAK	2001	0033		Natural	Geophysical	Earthquake	Ground movement			Pakistan	PAK	Southern Asia	Asia	Badin District, Tharparkar District, Mirpur Khas District districts (Sindh province)				Yes	No		215	8	Richter	23.419	70.232			2001	1/1/2001	1	26	2001	1	26	12	100	914192		914292					500	765	65.34555871	2		23681;40399;40405
1995-0148-CHN	1995	0148		Natural	Geophysical	Earthquake	Ground movement			China	CHN	Eastern Asia	Asia	Lancang-Menglian-Ximeng area (Yunnan province)					No	No		7	Richter	21.966 N	99.196 E	04:47		1995	1/1/1995	7	12	1995	7	12	11	136	1000000		1000136					36100	64193	56.23630002
2000-0810-TKM	2000	0810		Natural	Geophysical	Earthquake	Ground movement			Turkmenistan	TKM	Central Asia	Asia	Balkan province					No			7	Richter	39.566	54.799			2000	1/1/2000	12	6	2000	12	6	11											63.54954734	1	147322
2003-0582-CHN	2003	0582		Natural	Geophysical	Earthquake	Ground movement			China	CHN	Eastern Asia	Asia	Zhaosu Xian area (Ili Kazakh district, Xinjiang Uygur Zizhiqu province)					No			6	Richter	42.905	80.515	09:38		2003	1/1/2003	12	1	2003	12	1	11	73	3510	2435	6018					1933	2847	67.88889569	2		13292
2005-0321-CHL	2005	0321		Natural	Geophysical	Earthquake	Ground movement			Chile	CHL	South America	Americas	Iquique, Alto Hospicio towns (Iquique district, Tarapaca province), Pozo Almonte, Pica, Camina, Huara, Colchane towns (Tamarugal district, Tarapaca province)		Slide (land, mud, snow, rock)			No	Yes	150	8	Richter	-19.987	-69.197	18:44		2005	1/1/2005	6	13	2005	6	13	11	182	27463		27645			40000	55501	5000	6938	72.07141045	2		91517;91518
2007-0287-TJK	2007	0287	EQ-2007-000108	Natural	Geophysical	Earthquake	Ground movement			Tajikistan	TJK	Central Asia	Asia	Oshoba, Oilmo areas (Ashtskiy district, Sogd province)		Flood	Slide (land, mud, snow, rock)		No			5	Richter	38.936	70.485			2007	1/1/2007	7	21	2007	7	21	11	3	7000		7003							76.5186792	2		37604
2008-0649-COL	2008	0649		Natural	Geophysical	Earthquake	Ground movement			Colombia	COL	South America	Americas	Quetame district (Cundinamarca province), Meta province		Slide (land, mud, snow, rock)			No			6	Richter	4.33	-73.764			2008	1/1/2008	5	24	2008	5	24	11	54		1700	1754					10000	12586	79.4563044	1;2	954	13906
2008-0040-COD	2008	0040	EQ-2008-000017	Natural	Geophysical	Earthquake	Ground movement			Congo (the Democratic Republic of the)	COD	Middle Africa	Africa	Bukavu district (Sud-Kivu province)					No			6	Richter	-2.296	28.9	09:35		2008	1/1/2008	2	3	2008	2	3	11		17355		17355					7000	8810	79.4563044	2		74354
2009-0406-BTN	2009	0406		Natural	Geophysical	Earthquake	Ground movement			Bhutan	BTN	Southern Asia	Asia	Monggar, Trashigang provinces					No		184	8	Richter	-15.489	-172.095			2009	1/1/2009	9	21	2009	9	21	11	12			12							79.17380276	1	628;637
2010-0669-AFG	2010	0669		Natural	Geophysical	Earthquake	Ground movement			Afghanistan	AFG	Southern Asia	Asia	Samangan province		Slide (land, mud, snow, rock)			No			6	Richter	35.633	67.658			2010	1/1/2010	4	18	2010	4	18	11	70		1000	1070							80.47228515	1	298
1995-0293-EGY	1995	0293		Natural	Geophysical	Earthquake	Ground movement			Egypt	EGY	Northern Africa	Africa	Cairo					No	No		6	Richter	28.8 N	34.8 E	6:15		1995	1/1/1995	11	22	1995	11	22	10	69			69							56.23630002
1998-0206-AZO	1998	0206		Natural	Geophysical	Earthquake	Ground movement			Azores Islands	AZO	Southern Europe	Europe	Faial, Pico, Terceira Isl.				Yes	No			6	Richter	38.65	-28.626	04:00		1998	1/1/1998	7	8	1998	7	8	10	100		1000	1100					72000	119686	60.15741089
2004-0659-TZA	2004	0659		Natural	Geophysical	Earthquake	Tsunami			Tanzania, United Republic of	TZA	Eastern Africa	Africa	Dar-es-salaam					No			9	Richter	3.295	95.982			2004	1/1/2004	12	26	2004	12	26	10											69.70644216	1	48358
2007-0158-CHL	2007	0158		Natural	Geophysical	Earthquake	Tsunami			Chile	CHL	South America	Americas	Puerto Aisen, Puerto Chacabuco towns (Aisen district, Aisen del General Carlos Iba�ez del Campo province), Balmacada town (Coyhaique district, Aisen province), Cochrane town (Capitan Prat district, Aisen province)	Sub-marine volcano	Tsunami/Tidal wave			No			6	Richter	-45.243	-72.648			2007	1/1/2007	4	21	2007	4	21	10											76.5186792	2		12940;12941;12942
2011-0159-ESP	2011	0159		Natural	Geophysical	Earthquake	Ground movement			Spain	ESP	Southern Europe	Europe	Lorca municipality (Murcia district, Region de Murcia)					No			5	Richter	37.699	-1.672	18:47		2011	1/1/2011	5	11	2011	5	11	10	300		15000	15300			100000	120464	200000	240927	83.01267439	2		25822
2011-0389-IDN	2011	0389		Natural	Geophysical	Earthquake	Ground movement			Indonesia	IDN	South-Eastern Asia	Asia	Subulussalam city (Aceh Singkil district, Nangroe Aceh Darussalam province)					No			7	Richter	2.965	97.893			2011	1/1/2011	9	5	2011	9	5	10									5850	7047	83.01267439	2		73627
2013-0029-SLB	2013	0029	TS-2013-000015	Natural	Geophysical	Earthquake	Tsunami			Solomon Islands	SLB	Melanesia	Oceania	Santa Cruz islands (Temotu (Adminitrative unit not available) province)		Tsunami/Tidal wave		Yes	No			8	Richter	-10.799	165.114			2013	1/1/2013	2	6	2013	2	6	10		3329		3329					2000	2326	85.97164225	2		25652
1997-0326-CHN	1997	0326		Natural	Geophysical	Earthquake	Ground movement			China	CHN	Eastern Asia	Asia	Kashi, Atushi (Jiashi county), Yuepuhu, Bachu, Shule, Yingjisha counties (Xinhiang autonomus region)					No	No		7	Richter	39.3 N	76.5 E	13:34		1997	1/1/1997	4	6	1997	4	6	9	89	500000		500089							59.23786573
1997-0532-CHN	1997	0532		Natural	Geophysical	Earthquake	Ground movement			China	CHN	Eastern Asia	Asia	Jiashi county (Xinjiang)					No	No		6	Richter	39.527 N	76.941 E			1997	1/1/1997	4	11	1997	4	11	9	89		100000	100089							59.23786573
1996-0002-IDN	1996	0002		Natural	Geophysical	Earthquake	Ground movement			Indonesia	IDN	South-Eastern Asia	Asia	North of Palu (Sulawesi Isl)		Tsunami/Tidal wave			No			7	Richter	0.729	119.931	16:05		1996	1/1/1996	1	1	1996	1	1	9			13000	13000					1200	2073	57.88470588
2003-0519-CHN	2003	0519		Natural	Geophysical	Earthquake	Ground movement			China	CHN	Eastern Asia	Asia	Minle Xian, Shandan Xian, Sunan Yugu Zizhixian areas (Zhangye district, Gansu Sheng province)					No			6	Richter	38.383	100.975	20:41		2003	1/1/2003	10	25	2003	10	25	9	43	50000	225000	275043					40000	58920	67.88889569	2		13020
2003-0255-DZA	2003	0255		Natural	Geophysical	Earthquake	Ground movement			Algeria	DZA	Northern Africa	Africa	Zemmouri district (Boumerdes province)					No			6	Richter	36.939	3.578	18:11		2003	1/1/2003	5	27	2003	5	27	9	200			200							67.88889569	2		38094
2004-0127-TUR	2004	0127		Natural	Geophysical	Earthquake	Ground movement			Turkey	TUR	Western Asia	Asia	Askale, Buyukgecit, Kucukgecit, Karabiyik, Kandilli villages (Askale district, Erzurum province)					No			6	Richter	39.93	40.812	21:30		2004	1/1/2004	3	25	2004	3	25	9	30	4000		4030							69.70644216	2		27780
2007-0258-JPN	2007	0258	EQ-2007-000102	Natural	Geophysical	Earthquake	Ground movement			Japan	JPN	Eastern Asia	Asia	Aikawamati, Akadomarimura, Hatanomati, Izumozakimati, Kanaimati, Kariwamura, Kasiwazakisi, Manomati, Nagaokasi, Niigatasi, Odiyasi, Ogimati, Sanzyoosi, Sawatamati, Yosidamati, Zyooetusi districts (Niigata province), Nagano, Toyama provinces		Tsunami/Tidal wave	Fire	Yes	No			7	Richter	37.535	138.446	10:13		2007	1/1/2007	7	16	2007	7	16	9	1000	13000		14000			335000	437802	12500000	16335881	76.5186792	1;2	1675;1692	35494;35495;35503;35510;35516;35518;35519;35534;35546;35553;35558;35559;35568;35570;35600;35604
2009-0420-TON	2009	0420	TS-2009-000210	Natural	Geophysical	Earthquake	Tsunami			Tonga	TON	Polynesia	Oceania	Niuatoputapu island (Administrative unit not available province)		Tsunami/Tidal wave		Yes	No			8	Richter	-15.489	-172.095			2009	1/1/2009	9	29	2009	9	29	9	7	500		507					9500	11999	79.17380276	2		27407
1995-0054-COL	1995	0054		Natural	Geophysical	Earthquake	Ground movement			Colombia	COL	South America	Americas	Pasto area					No	No		5	Richter	1.12 N	77.17 W	18:23		1995	1/1/1995	3	4	1995	3	4	8	4	255		259							56.23630002
1997-0247-CHL	1997	0247		Natural	Geophysical	Earthquake	Ground movement			Chile	CHL	South America	Americas	Elqui, Limari, Choapa (Coquimbo Region - Region IV)		Slide (land, mud, snow, rock)			No	No		7	Richter	-30.933	-71.22	21:04		1997	1/1/1997	10	14	1997	10	14	8	98	40000	13000	53098					48000	81029	59.23786573
2002-0643-IDN	2002	0643		Natural	Geophysical	Earthquake	Tsunami			Indonesia	IDN	South-Eastern Asia	Asia	Manokwari, Ransiki, Oransbari, Prafi, Anggi, Warmare villages (Manokwari district, Papua Barat province), Bintuni village (Telukbintuni district, Papua Barat province), Windesi, Wasior villages (Telukwondama district, Papua Barat province)		Slide (land, mud, snow, rock)	Tsunami/Tidal wave		No		148	8	Richter	-1.757	134.297	17:50		2002	1/1/2002	10	10	2002	10	10	8	632	8450		9082							66.3819637	2		73790;73869;73870
2004-0599-CRI	2004	0599		Natural	Geophysical	Earthquake	Ground movement			Costa Rica	CRI	Central America	Americas	San Jose, Puntarenas provinces		Slide (land, mud, snow, rock)			No			6	Richter	9.602	-84.172	02:02		2004	1/1/2004	11	20	2004	11	20	8		255	25	280							69.70644216	1	986;987
2006-0678-IDN	2006	0678		Natural	Geophysical	Earthquake	Ground movement			Indonesia	IDN	South-Eastern Asia	Asia	Muara Sipongi area (Mandailingnatal district, Sumatera Utara province)		Slide (land, mud, snow, rock)			No			6	Richter	0.626	99.859	04:39		2006	1/1/2006	12	17	2006	12	17	8	200	1000		1200							74.39638749	2		73787
2008-0650-CHN	2008	0650		Natural	Geophysical	Earthquake	Ground movement			China	CHN	Eastern Asia	Asia	Sichuan Sheng province					No			6	Richter	32.56	105.423			2008	1/1/2008	5	25	2008	5	25	8	1000		350000	351000							79.4563044	1	924
2010-0667-CHN	2010	0667		Natural	Geophysical	Earthquake	Ground movement			China	CHN	Eastern Asia	Asia	Guizhou Sheng province		Slide (land, mud, snow, rock)			No			4	Richter	25.558	105.804			2010	1/1/2010	1	17	2010	1	17	8	9			9							80.47228515	1	905
2013-0516-IRN	2013	0516		Natural	Geophysical	Earthquake	Ground movement			Iran (Islamic Republic of)	IRN	Southern Asia	Asia	Borazjan city (Dashtestan district, Bushehr province)					No			6	Richter	29.32	51.31	17:21		2013	1/1/2013	11	28	2013	11	28	8	120		1500	1620							85.97164225	2		40927
2014-0334-PER	2014	0334		Natural	Geophysical	Earthquake	Ground movement			Peru	PER	South America	Americas	Misca (Paruro district, Cusco province)					No			5	Richter	-13.843	-71.695	21:35		2014	1/1/2014	9	27	2014	9	27	8	4	600		604							87.36629784	2		24081
1995-0015-COL	1995	0015		Natural	Geophysical	Earthquake	Ground movement			Colombia	COL	South America	Americas	Boyaca Province, Casanare Department		Slide (land, mud, snow, rock)			No	No		7	Richter	4.9 N	73.1 W	10:05		1995	1/1/1995	1	19	1995	1	19	7	35	2560	250	2845							56.23630002
1996-0042-PER	1996	0042		Natural	Geophysical	Earthquake	Tsunami			Peru	PER	South America	Americas	Pacific Coast	Earthquake				No	No			Richter	9.593 S	79.587 W	7:51		1996	1/1/1996	2	21	1996	2	21	7	2		750	752							57.88470588
2000-0033-CHN	2000	0033		Natural	Geophysical	Earthquake	Ground movement			China	CHN	Eastern Asia	Asia	Yongren Xian, Yao'an Xian, Nanhua Xian, Dayao Xian areas (Chuxiong Yi district, Yunnan Sheng province), Xiangyun Xian area (Dali Bai district, Yunnan Sheng province)				Yes	No		765	6	Richter	25.607	101.063	6:09		2000	1/1/2000	1	14	2000	1	14	7	2528	1760000	92479	1855007					73500	115658	63.54954734	2		13307;13312
2000-0387-NIC	2000	0387		Natural	Geophysical	Earthquake	Ground movement			Nicaragua	NIC	Central America	Americas	Laguna de Apoyo nature reserve (Masaya district, Masaya province)					No		69	5	Richter	11.884	-85.988	13:28		2000	1/1/2000	7	6	2000	7	6	7	42	1785	5650	7477							63.54954734	2		22499
2009-0205-HND	2009	0205	EQ-2009-000108	Natural	Geophysical	Earthquake	Ground movement			Honduras	HND	Central America	Americas	La Ceiba, Tela districts (Atlantida province), La Lima, Omoa, Puerto Cortes, San Pedro Sula districts (Cortes province), Jesus De Otoro, Guanaja, Roatan, Jose Santos Guardiola districts (Islas De Bahia province), Ceguaca, Chinda, Gualala, Ilama, Las Vegas, Petoa, San Jose De Colimas, Santa Barbara, Trinidad districts (Santa Barbara province), El Progreso, Olanchito districts (Yoro province)		Slide (land, mud, snow, rock)			No			7	Richter	16.731	-86.217	02:24		2009	1/1/2009	5	28	2009	5	28	7	136	50000		50136					100000	126304	79.17380276	2		17212;17215;17287;17288;17291;17295;17334;17345;17346;17347;17456;17457;17461;17462;17463;17467;17471;17477;17479;17491;17494
2010-0645-IRN	2010	0645		Natural	Geophysical	Earthquake	Ground movement			Iran (Islamic Republic of)	IRN	Southern Asia	Asia	Fahraj village (Bam district, Kerman province)					No			7	Richter	28.412	59.18	22:12		2010	1/1/2010	12	20	2010	12	20	7	25			25							80.47228515	2		40893
2011-0351-CHN	2011	0351	EQ-2011-000136	Natural	Geophysical	Earthquake	Ground movement			China	CHN	Eastern Asia	Asia	Shigatse, Shannan districts (Xizang Zizhiqu province)					No			7	Richter	27.73	88.155			2011	1/1/2011	9	18	2011	9	18	7	136		5000	5136							83.01267439	2		13298;13299
2011-0351-NPL	2011	0351	EQ-2011-000136	Natural	Geophysical	Earthquake	Ground movement			Nepal	NPL	Southern Asia	Asia	Lamjung, Syangja areas (Gandaki district, Western province), Dolakha, Ramechhap areas (Janakpur district, Central province), Khotang, Solukhumbu areas (Sagarmatha district, Eastern province), Mechi, Koshi districts (Eastern province), Bagmati district (Central province)					No			7	Richter	27.73	88.155			2011	1/1/2011	9	18	2011	9	18	7	89	167860		167949							83.01267439	2		22351;22352;22354;22355;22356;22363
2012-0097-IDN	2012	0097		Natural	Geophysical	Earthquake	Ground movement			Indonesia	IDN	South-Eastern Asia	Asia	Simeulue district (Nangroe Aceh Darussalam province)					No			9	Richter	2.327	93.063			2012	1/1/2012	4	11	2012	4	11	7	107			107							84.7304789	2		73850
2012-0142-ITA	2012	0142		Natural	Geophysical	Earthquake	Ground movement			Italy	ITA	Southern Europe	Europe	Finale Emilia, Mirandola towns (Modena Province, Emilia-romagna Region), Sant'Agostino area (Ferrara province, Emilia-romagna Region)					No			6	Richter	44.89	11.23	04:03:52		2012	1/1/2012	5	20	2012	5	20	7	50	11000		11050			1300000	1534277	15800000	18647363	84.7304789	2		18335;18337
1995-0203-MEX	1995	0203		Natural	Geophysical	Earthquake	Ground movement			Mexico	MEX	Central America	Americas	Costa Chica (Guerrerro state), Oaxaca, Ometepec, Igualapa, Cuajinicuilapa					No	No		7	Richter	16.8 N	98.6 W			1995	1/1/1995	9	14	1995	9	14	6	25	1140	3505	4670					21100	37520	56.23630002
1999-0228-BGD	1999	0228		Natural	Geophysical	Earthquake	Ground movement			Bangladesh	BGD	Southern Asia	Asia	Maheshkhali Isl. Level 1 = Chittagong Div					No			5	Richter	21.544	91.895	16:42		1999	1/1/1999	7	22	1999	7	22	6	200		15000	15200							61.47366718
1999-0644-PHL	1999	0644		Natural	Geophysical	Earthquake	Ground movement			Philippines (the)	PHL	South-Eastern Asia	Asia	Luzon (Manila Region)					No			7	Richter	15.766	119.74	2:03		1999	1/1/1999	12	12	1999	12	12	6	40	150		190					1794	2918	61.47366718
1999-0314-TUR	1999	0314		Natural	Geophysical	Earthquake	Ground movement			Turkey	TUR	Western Asia	Asia	Kocaeli, Bursa, Istanbul, Sakarya, Yalova Provinces					No			6	Richter	40.709	30.045	14:58		1999	1/1/1999	9	13	1999	9	13	6	422			422							61.47366718
2001-0023-GTM	2001	0023		Natural	Geophysical	Earthquake	Ground movement			Guatemala	GTM	Central America	Americas	Jutapia province					No			8	Richter	13.049	-88.66			2001	1/1/2001	1	13	2001	1	13	6	2	150		152					50	77	65.34555871	1	64842
2005-0671-COD	2005	0671		Natural	Geophysical	Earthquake	Ground movement			Congo (the Democratic Republic of the)	COD	Middle Africa	Africa	Kalemie city (Tanganyka district, Katanga province)					No			7	Richter	-6.224	29.83			2005	1/1/2005	12	5	2005	12	5	6	5		1500	1505							72.07141045	2		14986
2008-0355-CHN	2008	0355		Natural	Geophysical	Earthquake	Ground movement			China	CHN	Eastern Asia	Asia	Yingjiang area (Dehong Dai and Jingpo district, Yunnan Sheng province)					No			6	Richter	25.039	97.697			2008	1/1/2008	8	21	2008	8	21	6	160			160							79.4563044	2		13314
2008-0536-IDN	2008	0536		Natural	Geophysical	Earthquake	Ground movement			Indonesia	IDN	South-Eastern Asia	Asia	Buol district (Sulawesi Tengah province) Gorontalo province					No			7	Richter	1.271	122.091	01:02		2008	1/1/2008	11	16	2008	11	16	6	77	10000		10077							79.4563044	1;2	73611	73664
2008-0401-IRN	2008	0401		Natural	Geophysical	Earthquake	Ground movement			Iran (Islamic Republic of)	IRN	Southern Asia	Asia	Tonban village (Geshm district, Hormozgan province), Roudan village (Rudan district, Hormozgan province)					No			6	Richter	26.743	55.828	15:30		2008	1/1/2008	9	10	2008	9	10	6	45	20500		20545							79.4563044	2		40963;41078
2012-0398-IDN	2012	0398		Natural	Geophysical	Earthquake	Ground movement			Indonesia	IDN	South-Eastern Asia	Asia	Lindu village (Sigi area, Donggala district, Sulawesi Tengah province)					No			6	Richter	-1.315	120.096	05:41		2012	1/1/2012	8	18	2012	8	18	6	43	5485	2355	7883							84.7304789	2		73671
2012-0502-IRN	2012	0502		Natural	Geophysical	Earthquake	Ground movement			Iran (Islamic Republic of)	IRN	Southern Asia	Asia	Zohan, Ghayen villages (Gaenat district, Khorasan province), Zirkooh, Hoserobat (Birjand district, Khorasan province)					No			6	Richter	33.506	59.571	20:38		2012	1/1/2012	12	5	2012	12	5	6	23	5500		5523							84.7304789	2		40909;40959
2014-0094-CHL	2014	0094	EQ-2014-000044	Natural	Geophysical	Earthquake	Ground movement			Chile	CHL	South America	Americas	Arica y Painacota province, Alto Hospicio commune (Iquique district, Tarapaca province)			Slide (land, mud, snow, rock)		No	Yes		8	Richter	-19.61	-70.769	23:46		2014	1/1/2014	4	1	2014	4	1	6		513387		513387					100000	114461	87.36629784	1;2	91503	91517
2014-0298-DZA	2014	0298		Natural	Geophysical	Earthquake	Ground movement			Algeria	DZA	Northern Africa	Africa	Alger, Boumerdes provinces					No			6	Richter	36.8561	3.181	05:11		2014	1/1/2014	8	1	2014	8	1	6	420			420							87.36629784	1	344;353
1997-0095-AFG	1997	0095		Natural	Geophysical	Earthquake	Ground movement			Afghanistan	AFG	Southern Asia	Asia	Herat area					No	No		6	Richter	33.825 N	59.809 E			1997	1/1/1997	5	10	1997	5	10	5									10	17	59.23786573
1998-0043-IRN	1998	0043		Natural	Geophysical	Earthquake	Ground movement			Iran (Islamic Republic of)	IRN	Southern Asia	Asia	Golbaft (Kerman)					No			7	Richter	30.154	57.605	23:12		1998	1/1/1998	3	14	1998	3	14	5	50	1450		1500							60.15741089
1998-0385-IRN	1998	0385		Natural	Geophysical	Earthquake	Ground movement			Iran (Islamic Republic of)	IRN	Southern Asia	Asia	Tabriz (Fars Province)		Slide (land, mud, snow, rock)			No			5	Richter	27.791	53.608	16:33		1998	1/1/1998	11	13	1998	11	13	5	105	4250		4355							60.15741089
1999-0568-IDN	1999	0568		Natural	Geophysical	Earthquake	Ground movement			Indonesia	IDN	South-Eastern Asia	Asia	Karyasari, Pandelang District (Southwest Jakarta, Java Island)					No			7	Richter	-6.845	105.555	21:14		1999	1/1/1999	12	21	1999	12	21	5	220	14000	2700	16920					3900	6344	61.47366718
2004-0088-IDN	2004	0088		Natural	Geophysical	Earthquake	Ground movement			Indonesia	IDN	South-Eastern Asia	Asia	Kota Padangpanjang district (Sumatera Barat province)					No			5	Richter	-0.466	100.655			2004	1/1/2004	2	16	2004	2	16	5	7	500		507							69.70644216	2		18205
2005-0686-AFG	2005	0686		Natural	Geophysical	Earthquake	Ground movement			Afghanistan	AFG	Southern Asia	Asia	Alishang district (Laghman province), Jalalabad district (Nangarhar province), Badakhsan province					No			7	Richter	36.357	71.093	02:18		2005	1/1/2005	12	13	2005	12	13	5	1	500		501							72.07141045	1;2	272	3645;99913
2005-0558-PER	2005	0558		Natural	Geophysical	Earthquake	Ground movement			Peru	PER	South America	Americas	Moyobamba, Lamas districts (San Martin province)					No			8	Richter	-5.678	-76.398			2005	1/1/2005	9	26	2005	9	26	5	59	2446		2505							72.07141045	2		24182;24184
2009-0001-IDN	2009	0001		Natural	Geophysical	Earthquake	Ground movement			Indonesia	IDN	South-Eastern Asia	Asia	Manokwari , Sorong districts (Papua Barat province)					No			8	Richter	-0.414	132.885	04:43		2009	1/1/2009	1	3	2009	1	3	5	250	4000		4250					10000	12630	79.17380276	2		73790;73855
2014-0464-CHN	2014	0464		Natural	Geophysical	Earthquake	Ground movement			China	CHN	Eastern Asia	Asia	Sichuan Sheng province					No			6	Richter	30.3398	101.7374	16:55		2014	1/1/2014	11	22	2014	11	22	5	65	82200	90	82355					50000	57230	87.36629784	1	924
2001-0233-AFG	2001	0233		Natural	Geophysical	Earthquake	Ground movement			Afghanistan	AFG	Southern Asia	Asia	Panjsher, Parwan, Kapisa provinces					No			5	Richter	35.169	69.389			2001	1/1/2001	6	1	2001	6	1	4	20		250	270							65.34555871	1	286;99879;99880
2001-0754-PER	2001	0754		Natural	Geophysical	Earthquake	Ground movement			Peru	PER	South America	Americas	Antambaba district (Apurcmac province)					No			6	Richter	-14.258	-72.683			2001	1/1/2001	8	9	2001	8	9	4	15	3950		3965							65.34555871	2		24034
2002-0172-TWN	2002	0172		Natural	Geophysical	Earthquake	Ground movement			Taiwan (Province of China)	TWN	Eastern Asia	Asia	Hualien area (Name Unknown district, Taiwan Sheng province)		Tsunami/Tidal wave	Slide (land, mud, snow, rock)		No			7	Richter	24.279	122.179	14:52		2002	1/1/2002	3	31	2002	3	31	4	200	300		500			10000	15064	25000	37661	66.3819637	2		13277
2002-0577-PNG	2002	0577		Natural	Geophysical	Earthquake	Ground movement			Papua New Guinea	PNG	Melanesia	Oceania	Wewak district (East Sepik province)		Tsunami/Tidal wave			No		53	8	Richter	-3.302	142.945	4:44		2002	1/1/2002	9	8	2002	9	8	4	70	4400		4470							66.3819637	2		37488
2003-0402-CHN	2003	0402		Natural	Geophysical	Earthquake	Ground movement			China	CHN	Eastern Asia	Asia	Lindong village (Balin-Zuo Qi area, Chifeng district, Nei Mongol Zizhiqu province), Tianshanzhen village (Aluke'erqin Qi area, Chifeng district, Nei Mongol Zizhiqu province)					No			5	Richter	43.77	119.643	18:58		2003	1/1/2003	8	16	2003	8	16	4	1000	415000	39500	455500					167000	245990	67.88889569	2		13194
2003-0547-CHN	2003	0547		Natural	Geophysical	Earthquake	Ground movement			China	CHN	Eastern Asia	Asia	Ludian Xian area (Zhaotong district, Yunnan Sheng province)					No			6	Richter	27.372	103.971	02:49		2003	1/1/2003	11	14	2003	11	14	4	65	490000	3000	493065							67.88889569	2		13306
2004-0406-CHN	2004	0406		Natural	Geophysical	Earthquake	Ground movement			China	CHN	Eastern Asia	Asia	Ludian Xian area (Zhaotong district, Yunnan Sheng province)					No			5	Richter	27.266	103.873	18:26		2004	1/1/2004	8	10	2004	8	10	4	600		120000	120600					50000	71729	69.70644216	2		13306
2006-0149-DZA	2006	0149		Natural	Geophysical	Earthquake	Ground movement			Algeria	DZA	Northern Africa	Africa	Laalam village (Tamridjet district, Bejaia province)					No			5	Richter	36.623	5.328			2006	1/1/2006	3	20	2006	3	20	4	9	160	150	319							74.39638749	2		37915
2006-0100-MOZ	2006	0100		Natural	Geophysical	Earthquake	Ground movement			Mozambique	MOZ	Eastern Africa	Africa	Machaze, Mossurize, Cidade de Chimoio districts (Manica province), Cidade da Beira district (Sofala province)					No			7	Richter	-21.324	33.583	12:19		2006	1/1/2006	2	22	2006	2	22	4	36		1440	1476							74.39638749	2		21875;21878;65251;65263
2008-0325-CHN	2008	0325		Natural	Geophysical	Earthquake	Ground movement			China	CHN	Eastern Asia	Asia	Qingchuan area (Guangyuan district, Sichuan Sheng province)					No			6	Richter	32.756	105.494	17:49		2008	1/1/2008	8	5	2008	8	5	4	29		13500	13529							79.4563044	2		13261
2012-0190-CHN	2012	0190		Natural	Geophysical	Earthquake	Ground movement			China	CHN	Eastern Asia	Asia	Ninglang Yi Zizhixian area (Liangshan Yi district, Sichuan Sheng province), Yanyuan Xian area (Lijiang district, Yunnan Sheng province)					No			6	Richter	27.767	100.781			2012	1/1/2012	6	24	2012	6	24	4	394	33840		34234					300000	354064	84.7304789	2		13272;13315
2013-0206-TWN	2013	0206		Natural	Geophysical	Earthquake	Ground movement			Taiwan (Province of China)	TWN	Eastern Asia	Asia	Taiwan Sheng province					No			6	Richter	23.789	121.141	01:43		2013	1/1/2013	6	2	2013	6	2	4	19	1500		1519					1100	1279	85.97164225	1	925
2015-0144-BGD	2015	0144	EQ-2015-000048	Natural	Geophysical	Earthquake	Ground movement			Bangladesh	BGD	Southern Asia	Asia	Savar area (Dhaka district, Dhaka province), Narayanganj, Gazipur, Gopalganj districts (Dhaka province), Sunamganj district (Sylhet province), Comilla, Feni districts (Chittagong province), Habiganj district (Sylhet province), Gangachara area (Rangpur district, Rangpur province), Gaibandha district (Rangpur province), Rajshahi, Naogaon, Bogra, Pabna districts (Rajshahi province)					No			8	Richter	28.2305	84.7314			2015	1/1/2015	4	25	2015	4	25	4	200			200							87.46993221	2		5771;5773;5778;5780;5781;5788;5805;5807;5811;5815;5817;5818;5821;5823
1995-0171-CHL	1995	0171		Natural	Geophysical	Earthquake	Ground movement			Chile	CHL	South America	Americas	Antofagasta, Arica, Iquique, Tocopilla, Calama, Chuquicamasta, Antofagasta, Taltal, Diego de Almagro, Chanaral, Caldera, Copiapo, Vallenar, La serena					No	No		8	Richter	23.34 S	70.36 W	1:11		1995	1/1/1995	7	30	1995	7	30	3	58	1200	575	1833					1660	2952	56.23630002
1999-0445-TUR	1999	0445		Natural	Geophysical	Earthquake	Ground movement			Turkey	TUR	Western Asia	Asia	Sakarya Province					No	No		6	Richter	40.74 N	30.26 E	16:40		1999	1/1/1999	11	11	1999	11	11	3	200			200							61.47366718
2015-0336-COD	2015	0336		Natural	Geophysical	Earthquake	Ground movement			Congo (the Democratic Republic of the)	COD	Middle Africa	Africa	Kabare, Bukavu (South Kivu)					No	No		6	Richter	-2.091	28.952			2015	1/1/2015	8	6	2015	8	7	3	30	260	100	390							87.46993221	2		74354
1998-0384-CHN	1998	0384		Natural	Geophysical	Earthquake	Ground movement			China	CHN	Eastern Asia	Asia	Huaping, Lijiang, Ninglang, Yongcheng counties (Shichuan province)		Slide (land, mud, snow, rock)			No		1448	6	Richter	27.308	101.029	15:37		1998	1/1/1998	11	19	1998	11	19	3	1543	312300	23600	337443					70000	116361	60.15741089
1998-0582-CHN	1998	0582		Natural	Geophysical	Earthquake	Ground movement			China	CHN	Eastern Asia	Asia	Jiashi county (Xinjiang)					No			6	Richter	39.66	77.343	17:03		1998	1/1/1998	8	27	1998	8	27	3	7	93855	18000	111862							60.15741089
2001-0064-CHN	2001	0064		Natural	Geophysical	Earthquake	Ground movement			China	CHN	Eastern Asia	Asia	Yajiang Xian, Kangding Xian areas (Garze Tibetan district, Sichuan Sheng province)				Yes	No			6	Richter	29.513	101.129	8:09		2001	1/1/2001	2	23	2001	2	23	3	109		300000	300109					24000	36728	65.34555871	2		13271
2002-0822-IDN	2002	0822		Natural	Geophysical	Earthquake	Ground movement			Indonesia	IDN	South-Eastern Asia	Asia	Simeulue district (Nangroe Aceh Darussalam province)					No			7	Richter	2.824	96.085			2002	1/1/2002	11	2	2002	11	2	3	60			60							66.3819637	2		73850
2002-0122-PAK	2002	0122		Natural	Geophysical	Earthquake	Ground movement			Pakistan	PAK	Southern Asia	Asia	Bajaur Agency district (Federally Administered Tribal Areas province)					No			6	Richter	36.429	70.438			2002	1/1/2002	3	3	2002	3	3	3											66.3819637	2		23631
2002-0015-TJK	2002	0015		Natural	Geophysical	Earthquake	Ground movement			Tajikistan	TJK	Central Asia	Asia	Taghi Akbar, Talkhan Chashma, Passimokhroukho areas (Rogunsky district, Tadzhikistan Territories province)					No		30	5	Richter	38.673	69.902	11:45		2002	1/1/2002	1	9	2002	1	9	3	50	1000		1050							66.3819637	2		37625
2003-0477-DOM	2003	0477		Natural	Geophysical	Earthquake	Ground movement			Dominican Republic (the)	DOM	Caribbean	Americas	Puerto Plata district (Puerto Plata province), San Francisco de Macoris district (Duarte province), Santiago district (Santiago province), Nagua district (Maria Trinidad Sanches province)		Slide (land, mud, snow, rock)			No			6	Richter	19.777	-70.673	08:45		2003	1/1/2003	9	22	2003	9	22	3	15	2000		2015							67.88889569	2		36897;36936;36965;37011
2003-0509-CHN	2003	0509		Natural	Geophysical	Earthquake	Ground movement			China	CHN	Eastern Asia	Asia	Dayao Xian area (Chuxiong Yi district, Yunnan Sheng province)					No			6	Richter	25.954	101.254	20:28		2003	1/1/2003	10	16	2003	10	16	3	56	60000		60056					60000	88380	67.88889569	2		13307
2003-0259-KAZ	2003	0259		Natural	Geophysical	Earthquake	Ground movement			Kazakhstan	KAZ	Central Asia	Asia	Zhambyl district (Jambylslkaya province)					No			6	Richter	42.946	72.764	01:15		2003	1/1/2003	5	23	2003	5	23	3	626	36000		36626							67.88889569	2		37223
2003-0497-RUS	2003	0497		Natural	Geophysical	Earthquake	Ground movement			Russian Federation (the)	RUS	Eastern Europe	Europe	Kosh-Agachsky, Ust'-Ulagan, Ongudai, Shebalino towns (Altay Republic Province)		Slide (land, mud, snow, rock)			No			7	Richter	50.038	87.813			2003	1/1/2003	9	27	2003	9	27	3	5		1800	1805					10600	15614	67.88889569	1	2489
2004-0671-BDI	2004	0671		Natural	Geophysical	Earthquake	Ground movement			Burundi	BDI	Eastern Africa	Africa	Ruyaga village (Rugombo district, Cibitoke province)					No			5	Richter	-3.393	29.558			2004	1/1/2004	2	24	2004	2	24	3			120	120							69.70644216	2		40610
2004-0659-SYC	2004	0659		Natural	Geophysical	Earthquake	Tsunami			Seychelles	SYC	Eastern Africa	Africa	Anse Aux Pins, Anse Boileau, Anse Etoile, Anse Royale, Au Cap, Baie Lazare, Beau Vallon, Bel Air, Belombre, Cascade, English River, Glacis, Grande Anse Mahe, La Digue, Les Mamelles, Mont Buxton, Mont Fleuri, Plaisance, Pointe Larue, Port Glaud, Praslin, Roche Caiman, St Louis, Takamaka provinces	Earthquake				No			9	Richter	3.295	95.982			2004	1/1/2004	12	26	2004	12	26	3		4760	70	4830					30000	43038	69.70644216	1	61137;61138;61139;61140;61144;61145;61146;61147;61148;61153;61164;61168;61169;61178;61179;61183;61184;61188;61190;61192;61193;61196;61200;61205
2006-0231-IDN	2006	0231		Natural	Geophysical	Earthquake	Tsunami			Indonesia	IDN	South-Eastern Asia	Asia	Pela, Batu Junku, Waimarot, Wailawa, Waimoly villages (Bata Bual sub-district,Buru district, Maluku Utara province)		Tsunami/Tidal wave			No			7	Richter	-3.595	127.214			2006	1/1/2006	3	14	2006	3	14	3	2	1200		1202							74.39638749	2		73665
2007-0217-CHN	2007	0217	EQ-2007-000074	Natural	Geophysical	Earthquake	Ground movement			China	CHN	Eastern Asia	Asia	Pu'er district (Yunnan Sheng province)					No			6	Richter	23.028	101.052	05:34		2007	1/1/2007	6	2	2007	6	2	3	329			329			10000	13069	342000	446950	76.5186792	2		13310
2007-0565-IDN	2007	0565	EQ-2007-000218	Natural	Geophysical	Earthquake	Ground movement			Indonesia	IDN	South-Eastern Asia	Asia	Sumbawa district (Nusatengarra Barat province)					No			7	Richter	-8.292	118.37	00:02		2007	1/1/2007	11	25	2007	11	25	3	1800	20000		21800							76.5186792	2		73858
2008-0071-IDN	2008	0071	EQ-2008-000028	Natural	Geophysical	Earthquake	Ground movement			Indonesia	IDN	South-Eastern Asia	Asia	Simeulue district (Nangroe Aceh Darussalam province)					No			7	Richter	2.768	95.964	15:08		2008	1/1/2008	2	20	2008	2	20	3	25			25							79.4563044	2		73850
2009-0573-MWI	2009	0573		Natural	Geophysical	Earthquake	Ground movement			Malawi	MWI	Eastern Africa	Africa	Karonga district (Northern Region province)				Yes	No	Yes		6	Richter	-10.108	33.818	01:20		2009	1/1/2009	12	20	2009	12	20	3	171		5550	5721							79.17380276	2		19317
2010-0672-IRN	2010	0672		Natural	Geophysical	Earthquake	Ground movement			Iran (Islamic Republic of)	IRN	Southern Asia	Asia	Damghan village (Damghan district, Semnan province), Torud village (Shahrud district, Semnan province)					No			6	Richter	35.49	54.47			2010	1/1/2010	8	27	2010	8	27	3	100		3500	3600							80.47228515	2		40922;41108
2011-0170-TUR	2011	0170		Natural	Geophysical	Earthquake	Ground movement			Turkey	TUR	Western Asia	Asia	Simav district (Kutahya province)					No			6	Richter	39.149	29.103			2011	1/1/2011	5	19	2011	5	19	3	121		10000	10121			4000	4819	244000	293931	83.01267439	2		28091
2011-0373-GTM	2011	0373		Natural	Geophysical	Earthquake	Ground movement			Guatemala	GTM	Central America	Americas	Cuilapa district (Santa Rosa province) ; Guatemala city (Guatemala district, Guatemala province)					No			6	Richter	14.186	-90.238			2011	1/1/2011	9	19	2011	9	19	3		400		400							83.01267439	2		64843;64913
2013-0314-CHN	2013	0314		Natural	Geophysical	Earthquake	Ground movement			China	CHN	Eastern Asia	Asia	Benzilan village (Deqin Xian area, Deqen Tibetan district, Yunnan Sheng province)		Slide (land, mud, snow, rock)			No			6	Richter	28.2425	99.3502	08:04		2013	1/1/2013	8	31	2013	8	31	3	50	538000		538050					155000	180292	85.97164225	2		13317
2013-0140-IND	2013	0140	EQ-2013-000056	Natural	Geophysical	Earthquake	Ground movement			India	IND	Southern Asia	Asia	Administrive unit not available district (Jammu and Kashmir province)					No			6	Richter	33.061	75.863	12:27		2013	1/1/2013	5	1	2013	5	1	3	70	59280		59350					120000	139581	85.97164225	2		72809
2014-0288-ECU	2014	0288		Natural	Geophysical	Earthquake	Ground movement			Ecuador	ECU	South America	Americas	Quito district (Pichincha province)		Slide (land, mud, snow, rock)			No			5	Richter	-0.018	-78.322	14:58		2014	1/1/2014	8	13	2014	8	13	3	18			18							87.36629784	2		15512
2014-0174-GRC	2014	0174		Natural	Geophysical	Earthquake	Ground movement			Greece	GRC	Southern Europe	Europe	Limnos Island (Lesvou district, Voreio Aigaio province), Samothrace Island (Evrou district, Anatoliki Makedonnia Kai Thraki province)					No			7	Richter	40.2893	25.3889	11:25		2014	1/1/2014	5	24	2014	5	24	3	2	75000		75002					450000	515073	87.36629784	2		16676;16725
2014-0234-MEX	2014	0234	EQ-2014-000096	Natural	Geophysical	Earthquake	Ground movement			Mexico	MEX	Central America	Americas	Chiapas province					No			7	Richter	14.724	-92.4614			2014	1/1/2014	7	7	2014	7	7	3		27000		27000							87.36629784	1	2032
2015-0271-CHN	2015	0271		Natural	Geophysical	Earthquake	Ground movement			China	CHN	Eastern Asia	Asia	Xilkiqi village (Pishan area, Khotan district, Xinjiang Uygur Zizhiqu province)					No			6	Richter	37.4593	78.1542	09:07		2015	1/1/2015	7	3	2015	7	3	3	263		9000	9263					3200	3658	87.46993221	2		13290
2015-0571-PAK	2015	0571		Natural	Geophysical	Earthquake	Ground movement			Pakistan	PAK	Southern Asia	Asia	Khyber Agency district (Federally Administrered Tribal Areas province)					No			6	Richter	36.4935	71.1263			2015	1/1/2015	12	25	2015	12	25	3	85			85							87.46993221	2		23632
1995-0034-CYP	1995	0034		Natural	Geophysical	Earthquake	Ground movement			Cyprus	CYP	Western Asia	Asia	Paphos, Nicosia areas					No	No		6	Richter	35.1 N	32.3 E	0:03		1995	1/1/1995	2	23	1995	2	23	2	5	1710	150	1865					4340	7717	56.23630002
1995-0226-ECU	1995	0226		Natural	Geophysical	Earthquake	Ground movement			Ecuador	ECU	South America	Americas	Pastaza, Tena, Archidona, Santiago (Cutuca mountains, Morona Santiago Province)					No	No		7	Richter	2.7 S	77.8 W	20:51		1995	1/1/1995	10	2	1995	10	2	2	5	200	600	805							56.23630002
1997-0531-CHN	1997	0531		Natural	Geophysical	Earthquake	Ground movement			China	CHN	Eastern Asia	Asia	Jiashi county (Xinjiang)					No	No		5	Richter	39.422 N	76.839 E			1997	1/1/1997	3	1	1997	3	1	2	6		20000	20006							59.23786573
1998-0588-TUR	1998	0588		Natural	Geophysical	Earthquake	Ground movement			Turkey	TUR	Western Asia	Asia	Kayseri					No	No		5	Richter					1998	1/1/1998	12	14	1998	12	14	2		590	100	690							60.15741089
1999-0639-GTM	1999	0639		Natural	Geophysical	Earthquake	Ground movement			Guatemala	GTM	Central America	Americas	San Pedro Sula					No			7	Richter	15.782	88.33	8:14		1999	1/1/1999	7	11	1999	7	11	2	40	205	35	280							61.47366718
2000-0081-COL	2000	0081		Natural	Geophysical	Earthquake	Ground movement			Colombia	COL	South America	Americas	Jurado island and Jurado districts (Choco province)					No			7	Richter	7.042	-77.829			2000	1/1/2000	11	8	2000	11	8	2		430		430							63.54954734	2		13795;13796
2000-0749-PNG	2000	0749		Natural	Geophysical	Earthquake	Ground movement			Papua New Guinea	PNG	Melanesia	Oceania	Duke of York island (Kokopo district, East New Britain province), New Ireland, Northern Solomons provinces		Tsunami/Tidal wave			No			8	Richter	-3.98	152.169	14:54		2000	1/1/2000	11	16	2000	11	16	2			5000	5000							63.54954734	1;2	2302;2304	37482
2000-0291-TUR	2000	0291		Natural	Geophysical	Earthquake	Ground movement			Turkey	TUR	Western Asia	Asia	Cerkes, Orta districts (Cankiri province), Cubuk district (Ankara province)					No			6	Richter	40.693	32.992	5:45		2000	1/1/2000	6	6	2000	6	6	2	80	23000		23080							63.54954734	2		27517;27694;27701
2001-0151-CHN	2001	0151		Natural	Geophysical	Earthquake	Ground movement			China	CHN	Eastern Asia	Asia	Shidian area (Baoshan district, Yunnan Sheng province)		Slide (land, mud, snow, rock)			No			6	Richter	24.768	99.061	18:46		2001	1/1/2001	4	12	2001	4	12	2	190	150000		150190					31000	47440	65.34555871	2		13313
2001-0214-CHN	2001	0214		Natural	Geophysical	Earthquake	Ground movement			China	CHN	Eastern Asia	Asia	Ninglang Yi Zizhixian area (Lijiang district, Yunnan Sheng province), Yanyuan Xian area (Liangshan Yi district, Sichuan Sheng province)					No			6	Richter	27.689	101.003	5:10		2001	1/1/2001	5	23	2001	5	23	2	605		10000	10605					36000	55092	65.34555871	2		13272;13315
2001-0123-JPN	2001	0123		Natural	Geophysical	Earthquake	Ground movement			Japan	JPN	Eastern Asia	Asia	Hirosima, Ehime provinces					No			7	Richter	34.083	132.526	15:28		2001	1/1/2001	3	24	2001	3	24	2	161	11100		11261			128000	195882	500000	765163	65.34555871	1	1654;1660
2001-0751-PER	2001	0751		Natural	Geophysical	Earthquake	Ground movement			Peru	PER	South America	Americas	Pucuncho city (Cayarani municipality, Condesuyos district, Arequipa province) ; Chuquibamba municipality (Condesuyos district, Arequipa province)					No			6	Richter	-15.35	-72.516			2001	1/1/2001	12	4	2001	12	4	2	5	150		155							65.34555871	2		24044
2002-0584-IND	2002	0584		Natural	Geophysical	Earthquake	Ground movement			India	IND	Southern Asia	Asia	Andaman Islands district (Andaman and Nicobar province)		Tsunami/Tidal wave			No			7	Richter	13.036	93.068	4:00		2002	1/1/2002	9	13	2002	9	13	2			200	200							66.3819637	2		17545
2002-0835-CHN	2002	0835		Natural	Geophysical	Earthquake	Ground movement			China	CHN	Eastern Asia	Asia	Yumen Shi (Jiuquan district, Gansu Sheng province)					No			6	Richter	39.736	97.443	21:26		2002	1/1/2002	12	14	2002	12	14	2		65500		65500							66.3819637	2		13019
2002-0246-IRN	2002	0246		Natural	Geophysical	Earthquake	Ground movement			Iran (Islamic Republic of)	IRN	Southern Asia	Asia	Behabad village (Sonqor district, Kermanshah province) Dinvar village (Sahneh district, Kermanshah province)					No			5	Richter	34.642	47.4			2002	1/1/2002	4	24	2002	4	24	2	56	20000		20056							66.3819637	2		41082;41119
2002-0882-ITA	2002	0882		Natural	Geophysical	Earthquake	Ground movement			Italy	ITA	Southern Europe	Europe	Palermo Province (Sicilia Region)					No			6	Richter	38.381	13.701			2002	1/1/2002	9	6	2002	9	6	2									500000	753217	66.3819637	2		18395
2002-0654-TZA	2002	0654		Natural	Geophysical	Earthquake	Ground movement			Tanzania, United Republic of	TZA	Eastern Africa	Africa	Bunda district (Mara province)					No			6	Richter	-2.907	33.733			2002	1/1/2002	5	18	2002	5	18	2			2000	2000							66.3819637	2		48430
2003-0476-JPN	2003	0476		Natural	Geophysical	Earthquake	Ground movement			Japan	JPN	Eastern Asia	Asia	Hokkaidoo province		Fire	Tsunami/Tidal wave		No			7	Richter	41.774	143.593	04:50		2003	1/1/2003	9	25	2003	9	25	2	773			773			87000	128151	563000	829296	67.88889569	1	1661
2003-0452-BGD	2003	0452		Natural	Geophysical	Earthquake	Ground movement			Bangladesh	BGD	Southern Asia	Asia	Chittagong, Cox's Bazar, Rangamati districts (Chittagong province)		Slide (land, mud, snow, rock)			No			6	Richter	22.854	92.306	05:18		2003	1/1/2003	7	26	2003	7	26	2	25	2500		2525							67.88889569	2		5770;5772;5777
2003-0628-CRI	2003	0628		Natural	Geophysical	Earthquake	Ground movement			Costa Rica	CRI	Central America	Americas	Corredores, Golfito districts (Puntarenas province)					No			7	Richter	8.416	-82.824	02:11		2003	1/1/2003	12	25	2003	12	25	2	75	60		135							67.88889569	2		14522;14526
2003-0628-PAN	2003	0628		Natural	Geophysical	Earthquake	Ground movement			Panama	PAN	Central America	Americas	Puerto Armuelles municipality (Baru district, Chiriqui province)					No			7	Richter	8.416	-82.824	02:11		2003	1/1/2003	12	25	2003	12	25	2	75	1000		1075							67.88889569	2		23700
2003-0623-USA	2003	0623		Natural	Geophysical	Earthquake	Ground movement			United States of America (the)	USA	Northern America	Americas	Paso Robles, Templeton, Atascadero, Cambria, Morro Bay, Oceano villages (San Luis Obispo district, California province)					No	Yes		7	Richter	35.7005	-121.1005	11:15		2003	1/1/2003	12	22	2003	12	22	2	40		120	160					200000	294599	67.88889569	2		28904
2004-0436-AFG	2004	0436		Natural	Geophysical	Earthquake	Ground movement			Afghanistan	AFG	Southern Asia	Asia	Paktya province					No			5	Richter	33.426	69.524			2004	1/1/2004	7	18	2004	7	18	2	40		1000	1040							69.70644216	1	296
2004-0659-BGD	2004	0659		Natural	Geophysical	Earthquake	Tsunami			Bangladesh	BGD	Southern Asia	Asia	Barisal, Chittagong, Khulna provinces					No			9	Richter	3.295	95.982			2004	1/1/2004	12	26	2004	12	26	2									500000	717294	69.70644216	1	575;576;578
2005-0070-TUR	2005	0070		Natural	Geophysical	Earthquake	Ground movement			Turkey	TUR	Western Asia	Asia	Batman city (Merkez district, Batman province), Siirt city (Merkez district, Siirt province), Adana, Van, Hakkari provinces					No			6	Richter	37.622	43.703			2005	1/1/2005	1	25	2005	1	25	2	22	400		422							72.07141045	1;2	3017;3051;3093	27607;28246
2005-0132-ZAF	2005	0132		Natural	Geophysical	Earthquake	Ground movement			South Africa	ZAF	Southern Africa	Africa	Klerksdorp, Stilfontein villages (Dr Kenneth Kaunda District Municipality district, North West province)					No			5	Richter	-26.913	26.789	12:15		2005	1/1/2005	3	9	2005	3	9	2	58			58			10000	13875	20000	27750	72.07141045	2		77350
2005-0671-TZA	2005	0671		Natural	Geophysical	Earthquake	Ground movement			Tanzania, United Republic of	TZA	Eastern Africa	Africa	Kigoma province					No			7	Richter	-6.224	29.83			2005	1/1/2005	12	5	2005	12	5	2		5000		5000							72.07141045	1	48362
2006-0688-TWN	2006	0688		Natural	Geophysical	Earthquake	Ground movement			Taiwan (Province of China)	TWN	Eastern Asia	Asia	Pingtung city (Name Unknown district, Taiwan Sheng province)					No			7	Richter	21.799	120.547	20:26		2006	1/1/2006	12	26	2006	12	26	2	42			42							74.39638749	2		13277
2007-0587-CHL	2007	0587	EQ-2007-000207	Natural	Geophysical	Earthquake	Ground movement			Chile	CHL	South America	Americas	Tocopilla, Maria Elena, Quillagua town (Topicalla Province, Antofagasta Region), Mejillones (Antofagasta Province, Antofagasta Region)					No	Yes		8	Richter	-22.247	-69.89	12:43		2007	1/1/2007	11	14	2007	11	14	2	155	25000		25155					100000	130687	76.5186792	2		12932;12934
2007-0334-RUS	2007	0334	EQ-2007-000119	Natural	Geophysical	Earthquake	Ground movement			Russian Federation (the)	RUS	Eastern Europe	Europe	Yuzhno-Sakhalinsk, Nevelsk towns (Sakhalinskaya Oblast Province)		Tsunami/Tidal wave	Slide (land, mud, snow, rock)		No			6	Richter	47.116	141.798	13:37		2007	1/1/2007	8	2	2007	8	2	2	12		7500	7512					420000	548886	76.5186792	1	2552
2008-0226-GRC	2008	0226		Natural	Geophysical	Earthquake	Ground movement			Greece	GRC	Southern Europe	Europe	Acha�e (Achaias district, Dytiki Ellada province), Elide (Ileias district, Dytiki Ellada province), Leucade Isl. (Lefkados district, Ionioi Nisoi province)		Slide (land, mud, snow, rock)			No			6	Richter	37.963	21.525	15:25		2008	1/1/2008	6	8	2008	6	8	2	240	3468		3708							79.4563044	2		16681;16683;16690
2008-0403-IDN	2008	0403		Natural	Geophysical	Earthquake	Ground movement			Indonesia	IDN	South-Eastern Asia	Asia	Jarai village (Lahat district, Sumatra Selatan province)					No			5	Richter	-3.935	103.058			2008	1/1/2008	9	9	2008	9	9	2	60	565		625							79.4563044	2		73769
2009-0479-IDN	2009	0479		Natural	Geophysical	Earthquake	Ground movement			Indonesia	IDN	South-Eastern Asia	Asia	Raba village (Kota Bima district, Nusatenggara Barat province)					No			8	Richter	-0.72	99.867			2009	1/1/2009	11	8	2009	11	8	2	100	1410		1510					2430	3069	79.17380276	2		73713
2010-0158-MEX	2010	0158		Natural	Geophysical	Earthquake	Ground movement			Mexico	MEX	Central America	Americas	Mexicali district (Baja California province)					No	Yes		7	Richter	32.2861667	-115.2953333			2010	1/1/2010	4	4	2010	4	4	2	232	25000		25232			400000	497066	1150000	1429063	80.47228515	2		19586
2010-0574-SRB	2010	0574	EQ-2010-000218	Natural	Geophysical	Earthquake	Ground movement			Serbia	SRB	Southern Europe	Europe	Kraljevo town (Raski Province)					No	Yes		6	Richter	43.76	20.73	01:58		2010	1/1/2010	11	3	2010	11	3	2	120	25440	1470	27030					132260	164355	80.47228515	1	25391
2011-0130-JPN	2011	0130		Natural	Geophysical	Earthquake	Ground movement			Japan	JPN	Eastern Asia	Asia	Ishinomakisi, Onagawatyoo districts (Miyagi province), Yamagata province					No			7	Richter	38.276	141.588	23:32		2011	1/1/2011	4	7	2011	4	7	2	132			132							83.01267439	1;2	1695	35137;35167
2011-0104-PAK	2011	0104		Natural	Geophysical	Earthquake	Ground movement			Pakistan	PAK	Southern Asia	Asia	Garhi Khairo village (Jacobabad district, Sindh province), Quetta, Chagai districts (Balochistan province)					No			7	Richter	28.777	63.951			2011	1/1/2011	1	18	2011	1	18	2		1000		1000							83.01267439	2		23614;23627;23684
2011-0512-MEX	2011	0512		Natural	Geophysical	Earthquake	Ground movement			Mexico	MEX	Central America	Americas	Guerrero province					No			7	Richter	17.986	-99.789	19:47		2011	1/1/2011	12	11	2011	12	11	2	2	150		152							83.01267439	1	2039
2012-0343-CRI	2012	0343	EQ-2012-000160	Natural	Geophysical	Earthquake	Ground movement			Costa Rica	CRI	Central America	Americas	Abangares, Carillo, Hojancgan, Liberia, Nicoya, Nandayure, Santacruz districts (Guanacaste province), Alajuela, Alafaro Ruiz, Atenas, Grecia, Naranjo, Poas, San Carlos, San Ramon, Valverde Vega, Upala districts (Alajuela province), Acosta, Puriscal, San Jose districts (San Jose province), Limon districts (Limon province), Barva, Sarapiqui districts (Heredia province), Aguirre, Garabito, Puntanera…					No			8	Richter	10.085	-85.315			2012	1/1/2012	9	5	2012	9	5	2	225	537		762			32000	37767	45000	53110	84.7304789	2		14470;14471;14472;14473;14476;14479;14480;14482;14483;14484;14493;14496;14497;14499;14500;14501;14502;14515;14520;14525;14530;14531;14544;14545
2012-0124-MEX	2012	0124		Natural	Geophysical	Earthquake	Ground movement			Mexico	MEX	Central America	Americas	Guerrero, Oaxaca, Mexico provinces					No			7	Richter	16.493	-98.231			2012	1/1/2012	3	20	2012	3	20	2	11	45000	4000	49011			160000	188834	320000	377668	84.7304789	1	2039;2042;2047
2012-0151-TJK	2012	0151	EQ-2012-000082	Natural	Geophysical	Earthquake	Ground movement			Tajikistan	TJK	Central Asia	Asia	Darbanskiy, Garmskiy, Tavildara districts (Tadzhikistan Territories province)					No			6	Richter	38.612	70.354	04:30		2012	1/1/2012	5	13	2012	5	13	2		2531		2531							84.7304789	2		37617;37619;37627
2014-0111-NIC	2014	0111		Natural	Geophysical	Earthquake	Ground movement			Nicaragua	NIC	Central America	Americas	Managua province					No			7	Richter	11.642	-85.8779	17:27		2014	1/1/2014	4	11	2014	4	11	2	266	12015		12281					3000	3434	87.36629784	1	2196
2015-0528-TJK	2015	0528		Natural	Geophysical	Earthquake	Ground movement			Tajikistan	TJK	Central Asia	Asia	Murgabskiy, Rushanskiy, Shugnanskiy, Vanchskiy, Kalay-Humbskiy districts (Badakhshoni Kuni province)				Yes	No			7	Richter	38.211	72.78			2015	1/1/2015	12	7	2015	12	7	2	14	7962		7976					5000	5716	87.46993221	2		37576;37577;37579;37580;37581
1995-0047-ECU	1995	0047		Natural	Geophysical	Earthquake	Ground movement			Ecuador	ECU	South America	Americas	Quevedo					No	No		5	Richter	2.13 S	79.54 W			1995	1/1/1995	3	26	1995	3	26	1	85			85							56.23630002
1997-0071-MEX	1997	0071		Natural	Geophysical	Earthquake	Ground movement			Mexico	MEX	Central America	Americas	Arteaga area (Michoacan)					No	No		7	Richter	17.31 N	101.16 W	14:28		1997	1/1/1997	1	12	1997	1	12	1		5000		5000							59.23786573
1999-0601-RUS	1999	0601		Natural	Geophysical	Earthquake	Ground movement			Russian Federation (the)	RUS	Eastern Europe	Europe	Kizilyurt area (Dagestan)					No	No		7	Richter	43.21 N	46.82 E			1999	1/1/1999	2	21	1999	2	21	1	20		5000	5020							61.47366718
1998-0215-AZE	1998	0215		Natural	Geophysical	Earthquake	Ground movement			Azerbaijan	AZE	Western Asia	Asia	Lenkoran, Lerik, Astara, Massali, Yardimili districts				Yes	No		570	6	Richter	38.717	48.507	14:15		1998	1/1/1998	7	9	1998	7	9	1	10	700000		700010							60.15741089
1998-0579-PAK	1998	0579		Natural	Geophysical	Earthquake	Ground movement			Pakistan	PAK	Southern Asia	Asia	Yar Husain, Rawalpindi, Peshawar		Slide (land, mud, snow, rock)			No			6	Richter	36.479	71.086	17:18		1998	1/1/1998	2	20	1998	2	20	1	11		600	611							60.15741089
1998-0583-IDN	1998	0583		Natural	Geophysical	Earthquake	Ground movement			Indonesia	IDN	South-Eastern Asia	Asia	Malang area (Java)					No			6	Richter	-8.194	112.413	20:34		1998	1/1/1998	9	28	1998	9	28	1		310	190	500							60.15741089
1999-0196-AZE	1999	0196		Natural	Geophysical	Earthquake	Ground movement			Azerbaijan	AZE	Western Asia	Asia	Agdash, Geokchai, Udzhar					No			5	Richter	40.802	47.448	14:30		1999	1/1/1999	6	4	1999	6	4	1	18	750	8400	9168					5000	8134	61.47366718
1999-0065-IRN	1999	0065		Natural	Geophysical	Earthquake	Ground movement			Iran (Islamic Republic of)	IRN	Southern Asia	Asia	Bandar-E-Abbas, Level 1 = Hormozgan					No			7	Richter	28.343	57.193	9:08		1999	1/1/1999	3	4	1999	3	4	1		2620	70	2690							61.47366718
1999-0384-PER	1999	0384		Natural	Geophysical	Earthquake	Ground movement			Peru	PER	South America	Americas	Arequipa Area		Slide (land, mud, snow, rock)			No			7	Richter	-16.66	-72.662	01:17		1999	1/1/1999	4	3	1999	4	3	1	50	1500		1550							61.47366718
1999-0386-TUR	1999	0386		Natural	Geophysical	Earthquake	Ground movement			Turkey	TUR	Western Asia	Asia	Izmit					No			5	Richter	40.711	29.949	11:10		1999	1/1/1999	8	31	1999	8	31	1	166			166							61.47366718
1999-0405-TWN	1999	0405		Natural	Geophysical	Earthquake	Ground movement			Taiwan (Province of China)	TWN	Eastern Asia	Asia	Chiayi City (municipality) - Jiayi Province					No			6	Richter	23.445	120.506	10:19		1999	1/1/1999	10	22	1999	10	22	1	254			254					800	1301	61.47366718
2000-0036-CHN	2000	0036		Natural	Geophysical	Earthquake	Ground movement			China	CHN	Eastern Asia	Asia	Mile Xian area (Honghe Hani and Yi district, Yunnan Sheng province), Qiubei Xian area (Wenshan Zhuang and Miao district, Yunnan Sheng province)					No			5	Richter	24.263	103.797	4:55		2000	1/1/2000	1	26	2000	1	26	1	2	10300		10302					483	760	63.54954734	2		13308;13309
2000-0527-CHN	2000	0527		Natural	Geophysical	Earthquake	Ground movement			China	CHN	Eastern Asia	Asia	Wuding Xian area (Chuxiong Yi district, Yunnan Sheng province)					No			5	Richter	25.826	102.194			2000	1/1/2000	8	21	2000	8	21	1	211		177400	177611					43000	67664	63.54954734	2		13307
2000-0762-IDN	2000	0762		Natural	Geophysical	Earthquake	Ground movement			Indonesia	IDN	South-Eastern Asia	Asia	Lahat district (Sumatera Selatan province)					No			7	Richter	-4.612	101.905			2000	1/1/2000	6	7	2000	6	7	1		3000		3000							63.54954734	2		73769
2000-0051-IRN	2000	0051		Natural	Geophysical	Earthquake	Ground movement			Iran (Islamic Republic of)	IRN	Southern Asia	Asia	Kashmar, Bardeskan districts (Khorasan)					No			5	Richter	35.288	58.218	2:28		2000	1/1/2000	2	2	2000	2	2	1	15	1500	500	2015							63.54954734	2		40901;40992
2000-0428-JPN	2000	0428		Natural	Geophysical	Earthquake	Ground movement			Japan	JPN	Eastern Asia	Asia	Koodusimamura, Niizimamura districts (Tookyoo province)					No			6	Richter	34.221	139.131	16:02		2000	1/1/2000	7	1	2000	7	1	1		100		100							63.54954734	2		36308;36323
2000-0272-TUR	2000	0272		Natural	Geophysical	Earthquake	Ground movement			Turkey	TUR	Western Asia	Asia	Poturge district (Malatya province)					No			5	Richter	38.164	38.777			2000	1/1/2000	5	7	2000	5	7	1		1000		1000							63.54954734	2		28104
2000-0653-TZA	2000	0653		Natural	Geophysical	Earthquake	Ground movement			Tanzania, United Republic of	TZA	Eastern Africa	Africa	Isale, Kipili, Kirando, Namanyere, Wampelembe, Kate areas (Nkasi district, Rukwa province)					No			7	Richter	-7.977	30.709	5:25		2000	1/1/2000	10	2	2000	10	2	1	6	750	35	791							63.54954734	2		48474
2001-0598-CHN	2001	0598		Natural	Geophysical	Earthquake	Ground movement			China	CHN	Eastern Asia	Asia	Yongsheng area (Lijiang district, Yunnan Sheng province)					No			6	Richter	26.316	100.648	13:35		2001	1/1/2001	10	27	2001	10	27	1	220		17000	17220							65.34555871	2		13315
2001-0099-USA	2001	0099		Natural	Geophysical	Earthquake	Ground movement			United States of America (the)	USA	Northern America	Americas	Seattle city (King district), Tacoma city (Pierce district), Olympia city (Thurston district) (Washington province)					No			7	Richter	47.149	-122.7266667	10:54		2001	1/1/2001	2	28	2001	2	28	1	400			400			305000	466749	2000000	3060652	65.34555871	2		31646;31656;31663
2002-0107-IRN	2002	0107		Natural	Geophysical	Earthquake	Ground movement			Iran (Islamic Republic of)	IRN	Southern Asia	Asia	Dashty district (Bushehr province)					No			5	Richter	28.093	51.755	16:34		2002	1/1/2002	2	17	2002	2	17	1	30	750		780							66.3819637	2		40928
2002-0070-PNG	2002	0070		Natural	Geophysical	Earthquake	Ground movement			Papua New Guinea	PNG	Melanesia	Oceania	Aitape district (West Sepik province)					No			7	Richter	-3.212	142.427			2002	1/1/2002	1	10	2002	1	10	1			1000	1000							66.3819637	2		37557
2002-0234-SCG	2002	0234		Natural	Geophysical	Earthquake	Ground movement			Serbia Montenegro	SCG	Southern Europe	Europe	Gnjilane town (Kosovsko-pomoravski Province) (Serbia)					No			6	Richter	42.436	21.466	12:52		2002	1/1/2002	4	24	2002	4	24	1	100			100							66.3819637	2		47633
2003-0236-AFG	2003	0236		Natural	Geophysical	Earthquake	Ground movement			Afghanistan	AFG	Southern Asia	Asia	Yaka Bagh area (Namakab district, Takhar province)		Slide (land, mud, snow, rock)			No			5	Richter	35.893	70.62	13:30		2003	1/1/2003	4	10	2003	4	10	1	1		1000	1001							67.88889569	2		99990
2003-0050-TUR	2003	0050		Natural	Geophysical	Earthquake	Ground movement			Turkey	TUR	Western Asia	Asia	Pulumur district (Tunceli province)					No			6	Richter	39.5	39.878	06:45		2003	1/1/2003	1	27	2003	1	27	1	2			2							67.88889569	2		28328
2003-0209-CHN	2003	0209		Natural	Geophysical	Earthquake	Ground movement			China	CHN	Eastern Asia	Asia	Bachu Xian, Jiashi Xian areas (Kashgar district, Xinjiang Uygur Zizhiqu province)					No			6	Richter	39.43	77.219	23:44		2003	1/1/2003	5	4	2003	5	4	1	3		8000	8003							67.88889569	2		13289
2003-0546-CHN	2003	0546		Natural	Geophysical	Earthquake	Ground movement			China	CHN	Eastern Asia	Asia	Min Xian area (Dingxi district, Gansu Sheng province), Lintan Xian, Zhuoni Xian areas (Gannan Tibetan district, Gansu Sheng province),					No			5	Richter	34.712	103.834			2003	1/1/2003	11	13	2003	11	13	1	126	18243	5000	23369							67.88889569	2		13022;13027
2003-0254-IDN	2003	0254		Natural	Geophysical	Earthquake	Ground movement			Indonesia	IDN	South-Eastern Asia	Asia	Morotai island (Halmahera Utara district, Malaku Utara province)					No			7	Richter	2.354	128.855	04:23		2003	1/1/2003	5	27	2003	5	27	1	7	100	140	247							67.88889569	2		73681
2003-0438-IRN	2003	0438		Natural	Geophysical	Earthquake	Ground movement			Iran (Islamic Republic of)	IRN	Southern Asia	Asia	Shahr e Pir, Deberan, Deh No, Darreh Shur, Darya, Zarrin-Dasht, Hajjiabad villages (Darab district, Fars province), Jahrom district (Fars province)					No			6	Richter	28.355	54.169	20:36		2003	1/1/2003	7	10	2003	7	10	1	25		17500	17525					21666	31914	67.88889569	2		40924;40977
2004-0659-KEN	2004	0659		Natural	Geophysical	Earthquake	Tsunami			Kenya	KEN	Eastern Africa	Africa	Mombassa district (Coast province)		Tsunami/Tidal wave			No			9	Richter	3.295	95.982			2004	1/1/2004	12	26	2004	12	26	1									100000	143459	69.70644216	2		51344
2004-0426-COL	2004	0426		Natural	Geophysical	Earthquake	Ground movement			Colombia	COL	South America	Americas	Sotara district (Cauca province)					No			5	Richter	2.265	-76.595	02:06		2004	1/1/2004	8	18	2004	8	18	1	2		500	502							69.70644216	2		13753
2004-0582-GLP	2004	0582		Natural	Geophysical	Earthquake	Ground movement			Guadeloupe	GLP	Caribbean	Americas	Basse-Terre, Terre-de-Bas, Saintes Isl.					No			6	Richter	15.679	-61.706			2004	1/1/2004	11	21	2004	11	21	1	13	100	40	153							69.70644216	2		16736
2004-0001-IDN	2004	0001		Natural	Geophysical	Earthquake	Ground movement			Indonesia	IDN	South-Eastern Asia	Asia	Kota Mataram, Lombok Barat districts (Nusatenggara Barat), Klungkung, Karangasem districts (Bali province)					No			6	Richter	-8.31	115.788			2004	1/1/2004	1	1	2004	1	1	1	40	30000		30040					12000	17215	69.70644216	2		17974;17975;18145;73736
2004-0670-SVN	2004	0670		Natural	Geophysical	Earthquake	Ground movement			Slovenia	SVN	Southern Europe	Europe	Kobarid, Bovec districts (Goriska Province)		Slide (land, mud, snow, rock)			No			5	Richter	46.296	13.641			2004	1/1/2004	7	12	2004	7	12	1	5	600		605			1000	1435	10000	14346	69.70644216	2		25523;25528
2005-0129-JPN	2005	0129		Natural	Geophysical	Earthquake	Ground movement			Japan	JPN	Eastern Asia	Asia	Hukuoka province		Slide (land, mud, snow, rock)			No			7	Richter	33.807	130.131	10:53		2005	1/1/2005	3	20	2005	3	20	1	735	2800		3535			120000	166502	400000	555005	72.07141045	1	1656
2005-0031-IDN	2005	0031		Natural	Geophysical	Earthquake	Ground movement			Indonesia	IDN	South-Eastern Asia	Asia	Kota Palu district (Sulawesi Tengah province)					No			6	Richter	-1.198	119.933	04:11		2005	1/1/2005	1	23	2005	1	23	1	4	680		684							72.07141045	2		73741
2005-0575-AFG	2005	0575		Natural	Geophysical	Earthquake	Ground movement			Afghanistan	AFG	Southern Asia	Asia	Jalalabad district (Nangarhar province)					No			8	Richter	34.539	73.588			2005	1/1/2005	10	8	2005	10	8	1									50	69	72.07141045	2		99913
2005-0240-SLV	2005	0240		Natural	Geophysical	Earthquake	Ground movement			El Salvador	SLV	Central America	Americas	Apaneca district (Ahuachapan province), Juayua district (Sonsonate province)		Slide (land, mud, snow, rock)			No			5	Richter	13.835	-89.759			2005	1/1/2005	5	5	2005	5	5	1	1	750		751							72.07141045	2		15567;15794
2005-0328-PNG	2005	0328		Natural	Geophysical	Earthquake	Ground movement			Papua New Guinea	PNG	Melanesia	Oceania	Lae district (Morobe province)					No			6	Richter	-6.319	146.846			2005	1/1/2005	6	4	2005	6	4	1			200	200							72.07141045	2		37523
2006-0405-AFG	2006	0405		Natural	Geophysical	Earthquake	Ground movement			Afghanistan	AFG	Southern Asia	Asia	Emamsaheb district (Kunduz province)					No			6	Richter	37.255	68.828			2006	1/1/2006	7	29	2006	7	29	1		740	195	935							74.39638749	2		3640
2006-0475-CHN	2006	0475		Natural	Geophysical	Earthquake	Ground movement			China	CHN	Eastern Asia	Asia	Doushazhen village (Yanjin Xian area, Zhaotong district, Yunnan Sheng province)		Slide (land, mud, snow, rock)			No			5	Richter	28.012	104.151			2006	1/1/2006	8	25	2006	8	25	1	31	45520		45551							74.39638749	2		13306
2006-0705-IDN	2006	0705		Natural	Geophysical	Earthquake	Ground movement			Indonesia	IDN	South-Eastern Asia	Asia	Bima district (Nusatenggara Barat province)					No			6	Richter	-8.261	118.753			2006	1/1/2006	12	1	2006	12	1	1	14		100	114							74.39638749	2		73656
2007-0653-BRA	2007	0653		Natural	Geophysical	Earthquake	Ground movement			Brazil	BRA	South America	Americas	Itacarambi, Januaria, Manga, Varzelandia districts (Minas Gerais province)					No			5	Richter	-15.048	-44.231			2007	1/1/2007	12	9	2007	12	9	1	6	280		286							76.5186792	2		8235;8269;8323;8708
2007-0101-JPN	2007	0101	EQ-2007-000039	Natural	Geophysical	Earthquake	Ground movement			Japan	JPN	Eastern Asia	Asia	Nanao, Wajima districts (Isikawa province), Niigata, Toyama provinces		Tsunami/Tidal wave	Slide (land, mud, snow, rock)		No			7	Richter	37.336	136.588	09:42		2007	1/1/2007	3	25	2007	3	25	1	359		40668	41027			22000	28751	250000	326718	76.5186792	1;2	1678;1692	34580;34605
2007-0572-MTQ	2007	0572	EQ-2007-000218	Natural	Geophysical	Earthquake	Ground movement			Martinique	MTQ	Caribbean	Americas	Fort-De-France province					No			7	Richter	14.944	-61.274			2007	1/1/2007	11	29	2007	11	29	1	100			100							76.5186792	2		61301
2008-0275-JPN	2008	0275	EQ-2008-000115	Natural	Geophysical	Earthquake	Ground movement			Japan	JPN	Eastern Asia	Asia	Hatinohesi district (Aomori province)		Slide (land, mud, snow, rock)			No			7	Richter	39.802	141.464	00:26		2008	1/1/2008	7	23	2008	7	24	1	200	270		470					110000	138441	79.4563044	2		33543
2009-0249-CHN	2009	0249	EQ-2009-000130	Natural	Geophysical	Earthquake	Ground movement			China	CHN	Eastern Asia	Asia	Guantun village (Yao'an Xian area, Chuxiong Yi district, Yunnan Sheng province), Dali Bai district (Yunnan Sheng province)					No			6	Richter	25.632	101.095	19:19		2009	1/1/2009	7	9	2009	7	9	1	336	15000	50000	65336					315000	397859	79.17380276	2		13307;13312
2009-0320-JPN	2009	0320		Natural	Geophysical	Earthquake	Tsunami			Japan	JPN	Eastern Asia	Asia	Sizuokasi, Yaidusi, Sagaratyoo, Huziedasi, Simadasi, Kakegawasi, Haibaratyoo districts (Sizuola province), Tookyoo province		Tsunami/Tidal wave	Fire		No			6	Richter	34.743	138.264	05:07		2009	1/1/2009	8	10	2009	8	10	1	319	25000		25319			250000	315761	400000	505218	79.17380276	1;2	1690	36114;36125;36133;36164;36167;36171;36179
2009-0547-MWI	2009	0547	EQ-2009-000257	Natural	Geophysical	Earthquake	Ground movement			Malawi	MWI	Eastern Africa	Africa	Karonga district (Northern Region province)				Yes	No			6	Richter	-9.948	33.878			2009	1/1/2009	12	8	2009	12	8	1	15		15000	15015							79.17380276	2		19317
2010-0064-CHN	2010	0064		Natural	Geophysical	Earthquake	Ground movement			China	CHN	Eastern Asia	Asia	Moxizhen village (Suining district, Sichuan Sheng province)					No			5	Richter	30.268	105.668			2010	1/1/2010	1	30	2010	1	30	1	15	10000	500	10515					4400	5468	80.47228515	2		13262
2010-0363-IRN	2010	0363		Natural	Geophysical	Earthquake	Ground movement			Iran (Islamic Republic of)	IRN	Southern Asia	Asia	Lamerd district (Fars province)					No			6	Richter	27.022	53.861			2010	1/1/2010	7	20	2010	7	20	1	32			32							80.47228515	2		41013
2011-0082-IDN	2011	0082		Natural	Geophysical	Earthquake	Tsunami			Indonesia	IDN	South-Eastern Asia	Asia	Holtekamp beach (Muara Tami area, Kota Jayapura district, Papua province)		Tsunami/Tidal wave			No			9	Richter	38.297	142.373			2011	1/1/2011	3	11	2011	3	11	1			95	95							83.01267439	2		73727
2011-0090-THA	2011	0090	EQ-2011-000031	Natural	Geophysical	Earthquake	Ground movement			Thailand	THA	South-Eastern Asia	Asia	Chiang Rai, Chiang Mai, Lampang, Lamphun, Mae Hong Son, Phayao, Phrae, Nan provinces					No			7	Richter	20.687	99.822			2011	1/1/2011	3	24	2011	3	24	1	16			16							83.01267439	1	2859;2860;2868;2869;2872;2881;2891;2897
2011-0351-BTN	2011	0351	EQ-2011-000136	Natural	Geophysical	Earthquake	Ground movement			Bhutan	BTN	Southern Asia	Asia	Paro, Thimphu provinces					No			7	Richter	27.73	88.155			2011	1/1/2011	9	18	2011	9	18	1	16	20000		20016							83.01267439	1	629;635
2011-0388-NZL	2011	0388		Natural	Geophysical	Earthquake	Ground movement			New Zealand	NZL	Australia and New Zealand	Oceania	Canterbury, Nelson-marlborough, Otago, Southland, Westland provinces		Slide (land, mud, snow, rock)			No			6	Richter	-43.564	172.743	13:00		2011	1/1/2011	6	13	2011	6	13	1	45		300	345			2000000	2409271	3000000	3613906	83.01267439	2		22381;22384;22386;22387;22392
2011-0443-PER	2011	0443		Natural	Geophysical	Earthquake	Ground movement			Peru	PER	South America	Americas	Ica municipality (Ica district, Ica province), San Vicente de Canete municipality (Ca�ete district, Lima province)					No			7	Richter	-14.438	-75.966	13:54		2011	1/1/2011	10	28	2011	10	28	1	106	870	1705	2681							83.01267439	2		24104;24134
2012-0126-CHL	2012	0126		Natural	Geophysical	Earthquake	Ground movement			Chile	CHL	South America	Americas	Parral town (Linares district, Maule province), Santiago district (Metropolitana province), Biobio district (Biobio province)					No			7	Richter	-35.2	-72.217			2012	1/1/2012	3	25	2012	3	25	1	14	24283		24297					100000	118021	84.7304789	2		12945;12965;12971
2012-0397-CHN	2012	0397		Natural	Geophysical	Earthquake	Ground movement			China	CHN	Eastern Asia	Asia	Yangzhou district (Jiangsu Sheng province)					No			5	Richter	32.978	119.593			2012	1/1/2012	7	20	2012	7	20	1	2	2530	78	2610							84.7304789	2		13153
2012-0431-PHL	2012	0431		Natural	Geophysical	Earthquake	Ground movement			Philippines (the)	PHL	South-Eastern Asia	Asia	Guian town (Eastern Samar district, Region VIII (Eastern Visayas) province)					No			8	Richter	10.811	126.638	20:47		2012	1/1/2012	8	31	2012	8	31	1	10	28869		28879					3244	3829	84.7304789	2		24257
2013-0405-GTM	2013	0405		Natural	Geophysical	Earthquake	Ground movement			Guatemala	GTM	Central America	Americas	Ciudad Tecun Uman city (Ayutla district, San Marcos province)					No			6	Richter	14.6056	-92.1207	18:13		2013	1/1/2013	9	7	2013	9	7	1	52	520		572					2000	2326	85.97164225	2		65023
2013-0020-IDN	2013	0020		Natural	Geophysical	Earthquake	Ground movement			Indonesia	IDN	South-Eastern Asia	Asia	Nangroe Aceh Darussalam province					No			6	Richter	4.927	95.907			2013	1/1/2013	1	22	2013	1	22	1	15	500		515							85.97164225	1	1512
2013-0436-IDN	2013	0436		Natural	Geophysical	Earthquake	Ground movement			Indonesia	IDN	South-Eastern Asia	Asia	Nangroe Aceh Darussalam province					No			5	Richter	5.1033	95.9709	12:40		2013	1/1/2013	10	22	2013	10	22	1	3	2735		2738							85.97164225	1	1512
2013-0561-TWN	2013	0561		Natural	Geophysical	Earthquake	Ground movement			Taiwan (Province of China)	TWN	Eastern Asia	Asia	Puli city (Name Unknown district, Taiwan Sheng province)					No			6	Richter	23.828	121.215	10:03		2013	1/1/2013	3	27	2013	3	27	1	97			97					1000	1163	85.97164225	2		13277
2014-0449-CHN	2014	0449		Natural	Geophysical	Earthquake	Ground movement			China	CHN	Eastern Asia	Asia	Yongping Xian area (Dali Bai district, Yunnan Sheng province)					No			6	Richter	23.3834	100.4702	09:50		2014	1/1/2014	10	7	2014	10	7	1	324	255000		255324					274000	313622	87.36629784	2		13312
2014-0544-CHN	2014	0544		Natural	Geophysical	Earthquake	Ground movement			China	CHN	Eastern Asia	Asia	Weiyuan Xian area (Dingxi district, Gansu Sheng province)					No			6	Richter	23.3577	100.533			2014	1/1/2014	12	6	2014	12	6	1	22		2000	2022							87.36629784	2		13022
2014-0234-GTM	2014	0234	EQ-2014-000096	Natural	Geophysical	Earthquake	Ground movement			Guatemala	GTM	Central America	Americas	Huehuetenango, Quetzaltenango, Retalhuleu, San Marcos, Solola, Suchitepequez, Totonicapan provinces					No	Yes		7	Richter	14.724	-92.4614	05:24		2014	1/1/2014	7	7	2014	7	7	1	274	84679	9830	94783							87.36629784	1	64827;64828;64829;64830;64831;64832;64833
2014-0054-IRN	2014	0054		Natural	Geophysical	Earthquake	Ground movement			Iran (Islamic Republic of)	IRN	Southern Asia	Asia	Bastak city (Bandar-elengeh district, Hormozgan province)					No			5	Richter	27.1502	54.4482	06:43		2014	1/1/2014	1	2	2014	1	2	1	30	300		330					2000	2289	87.36629784	2		40899
2014-0159-THA	2014	0159		Natural	Geophysical	Earthquake	Ground movement			Thailand	THA	South-Eastern Asia	Asia	Chiang Rai, Chiang Mai, Lampang, Lamphun, Mae Hong Son, Phayao, Phrae, Nan provinces					No			6	Richter	19.6557	99.6696	18:08		2014	1/1/2014	5	5	2014	5	5	1	23	17500		17523			15000	17169	62000	70966	87.36629784	1	2859;2860;2868;2869;2872;2881;2891;2897
2014-0318-USA	2014	0318		Natural	Geophysical	Earthquake	Ground movement			United States of America (the)	USA	Northern America	Americas	San Francisco Bay (San Francisco district) , Napa Valley (Napa district) ; Sonoma, Solano district (California province) ; Vallejo, Mare Island cities (Solano district, California province)		Fire			No			6	Richter	38.2151667	-122.3123333	03:20		2014	1/1/2014	8	24	2014	8	24	1	250	3000		3250			150000	171691	700000	801224	87.36629784	2		28892;28902;28912;28913
2014-0311-ZAF	2014	0311		Natural	Geophysical	Earthquake	Ground movement			South Africa	ZAF	Southern Africa	Africa	Orkney city (Dr Kenneth Kaunda District Municipality district, North West province)					No			5	Richter	-26.9899	26.7048	12:23		2014	1/1/2014	8	5	2014	8	5	1	2	2000		2002							87.36629784	2		77350
2015-0175-CHN	2015	0175		Natural	Geophysical	Earthquake	Ground movement			China	CHN	Eastern Asia	Asia	Shigatse district (Xizang Zizhiqu province)					No			7	Richter	27.8087	86.0655	12:50		2015	1/1/2015	5	12	2015	5	12	1											87.46993221	2		13299
1995-0089-IDN	1995	0089		Natural	Geophysical	Earthquake	Ground movement			Indonesia	IDN	South-Eastern Asia	Asia	Parigi, Palu, Poso (Sulawesi)					No	No		6	Richter	1.02 S	120.5 E	06:13		1995	1/1/1995	5	19	1995	5	19		38	1500		1538							56.23630002
1995-0449-JPN	1995	0449		Natural	Geophysical	Earthquake	Ground movement			Japan	JPN	Eastern Asia	Asia	Niigata (Eastern Honshu)					No	No		5	Richter	37.925 N	139.186 E			1995	1/1/1995	4	1	1995	4	1		39	1512		1551							56.23630002
1995-0454-MEX	1995	0454		Natural	Geophysical	Earthquake	Ground movement			Mexico	MEX	Central America	Americas	Chiapas, Tuxtla Gutierrez, Nuevo Mexico, Tenochititlan, La Garza, Alvaro Obregon, Villaflores					No	No		7	Richter	16.8 N	93.4 W	20:38		1995	1/1/1995	10	20	1995	10	20			18000		18000							56.23630002
1995-0148-MMR	1995	0148		Natural	Geophysical	Earthquake	Ground movement			Myanmar	MMR	South-Eastern Asia	Asia	Shan state					No	No		7	Richter	21.966 N	99.196 E	04:47		1995	1/1/1995	7	12	1995	7	12												56.23630002
1995-0148-THA	1995	0148		Natural	Geophysical	Earthquake	Ground movement			Thailand	THA	South-Eastern Asia	Asia	ChiangRai					No	No		7	Richter	21.966 N	99.196 E	04:47		1995	1/1/1995	7	12	1995	7	12												56.23630002
1996-0020-AFG	1996	0020		Natural	Geophysical	Earthquake	Ground movement			Afghanistan	AFG	Southern Asia	Asia	Pakhalsoz, Dar-E-Zand, Qala-E-Khwaja (Maimana, Faryab Province)					No	No			Richter	36.0 N	65.0 E			1996	1/1/1996	1	31	1996	1	31			2500	750	3250							57.88470588
1996-0205-CHN	1996	0205		Natural	Geophysical	Earthquake	Ground movement			China	CHN	Eastern Asia	Asia	Lijiang (Yunnan Prov.)					No	No		6	Richter	26.51 N	100.16 E	03:24		1996	1/1/1996	9	25	1996	9	25		137			137							57.88470588
1996-0179-GRC	1996	0179		Natural	Geophysical	Earthquake	Ground movement			Greece	GRC	Southern Europe	Europe	Konitsa					No	No		6	Richter	40.03 N	20.45 E			1996	1/1/1996	8	6	1996	8	6			1500		1500							57.88470588
1996-0212-HRV	1996	0212		Natural	Geophysical	Earthquake	Ground movement			Croatia	HRV	Southern Europe	Europe	Ston, Slano area				Yes	No	No	219	6	Richter	42.70 N	18. E	22:44		1996	1/1/1996	9	5	1996	9	5				2000	2000							57.88470588
1996-0461-TUR	1996	0461		Natural	Geophysical	Earthquake	Ground movement			Turkey	TUR	Western Asia	Asia	Corum-Amasya		Slide (land, mud, snow, rock)			No	No			Richter	40.754 N	35.340 E			1996	1/1/1996	8	14	1996	8	14		6	17000	9000	26006					30000	51827	57.88470588
1997-0533-IRN	1997	0533		Natural	Geophysical	Earthquake	Ground movement			Iran (Islamic Republic of)	IRN	Southern Asia	Asia	Birjand-Qayen area					No	No		6	Richter	33.938 N	71.872 W			1997	1/1/1997	6	25	1997	6	25			25000	500	25500							59.23786573
1997-0028-KGZ	1997	0028		Natural	Geophysical	Earthquake	Ground movement			Kyrgyzstan	KGZ	Central Asia	Asia	Ak-Tala district (Naryn region)					No	No		7	Richter	41.4 N	74.20 E			1997	1/1/1997	1	9	1997	1	9			1200	30	1230					2000	3376	59.23786573
1997-0116-MEX	1997	0116		Natural	Geophysical	Earthquake	Ground movement			Mexico	MEX	Central America	Americas	Arteaga, Patzcuaro, Michoacan					No	No		6	Richter	18 N	102.5 W	1:50		1997	1/1/1997	5	22	1997	5	22			12000		12000							59.23786573
1997-0045-TTO	1997	0045		Natural	Geophysical	Earthquake	Ground movement			Trinidad and Tobago	TTO	Caribbean	Americas	Near Trinidad					No	No		7	Richter	11.112 N	60.892 W			1997	1/1/1997	4	22	1997	4	22		2		15	17					25000	42203	59.23786573
1998-0207-TUR	1998	0207		Natural	Geophysical	Earthquake	Ground movement			Turkey	TUR	Western Asia	Asia	Geyhan, Adana area					No	No		5	Richter	36.874 N	35.321 E	05:15		1998	1/1/1998	7	4	1998	7	4		1016			1016							60.15741089
1998-0580-CHN	1998	0580		Natural	Geophysical	Earthquake	Ground movement			China	CHN	Eastern Asia	Asia	Artux, Kashy ( Xinjiang)					No	No		5	Richter	39.977 N	76.731 E			1998	1/1/1998	3	19	1998	3	19				2000	2000							60.15741089
1998-0587-CHN	1998	0587		Natural	Geophysical	Earthquake	Ground movement			China	CHN	Eastern Asia	Asia	Sichuan					No	No		5	Richter	27.213 N	101.057 E			1998	1/1/1998	10	26	1998	10	26		28	3500		3528							60.15741089
1998-0586-NIC	1998	0586		Natural	Geophysical	Earthquake	Ground movement			Nicaragua	NIC	Central America	Americas	Ticuante area					No	No		4	Richter	11.968 N	86.254 W			1998	1/1/1998	3	25	1998	3	25		3	225	10	238							60.15741089
1995-0055-PHL	1995	0055		Natural	Geophysical	Earthquake	Ground movement			Philippines (the)	PHL	South-Eastern Asia	Asia	near Dolores (Samar Isl.)					No			7	Richter	12.01 N	125.6 E	8:00		1995	1/1/1995	4	21	1995	4	21												56.23630002
1997-0368-ARM	1997	0368		Natural	Geophysical	Earthquake	Ground movement			Armenia	ARM	Western Asia	Asia	Noyemberyan city (Noemberjan district, Tavush province)					No			4	Richter	41.101	45.14			1997	1/1/1997	7	18	1997	7	18			15000		15000					33333	56270	59.23786573	2		4933
1997-0539-VUT	1997	0539		Natural	Geophysical	Earthquake	Tsunami			Vanuatu	VUT	Melanesia	Oceania	Santa Cruz Isl.(archip.)	Earthquake	Tsunami/Tidal wave			No			8	Richter	-12.584	166.676			1997	1/1/1997	4	21	1997	4	21												59.23786573
1998-0110-AUT	1998	0110		Natural	Geophysical	Earthquake	Ground movement			Austria	AUT	Western Europe	Europe	Arnoldstein					No			6	Richter	46.245	13.652	12:55		1998	1/1/1998	4	12	1998	4	12												60.15741089
1998-0078-ITA	1998	0078		Natural	Geophysical	Earthquake	Ground movement			Italy	ITA	Southern Europe	Europe	Gualdo Tadino-Nocera Umbra area (Central)					No			5	Richter	43.164	12.701	09:26		1998	1/1/1998	4	3	1998	4	3		5	900		905							60.15741089
1998-0110-SVN	1998	0110		Natural	Geophysical	Earthquake	Ground movement			Slovenia	SVN	Southern Europe	Europe	Bovec, Trenta, Kobarid, Tolmin, Bojinj, Jesenice				Yes	No		50	6	Richter	46.245	13.652	12:55		1998	1/1/1998	4	12	1998	4	12				700	700							60.15741089
1998-0579-AFG	1998	0579		Natural	Geophysical	Earthquake	Ground movement			Afghanistan	AFG	Southern Asia	Asia	Rostaq area					No			6	Richter	36.479	71.086	16:48		1998	1/1/1998	2	20	1998	2	20												60.15741089
1998-0584-ALB	1998	0584		Natural	Geophysical	Earthquake	Ground movement			Albania	ALB	Southern Europe	Europe	Kukes, Peshkopi					No			5	Richter	41.925	20.39	01:24		1998	1/1/1998	10	1	1998	10	1			2100		2100							60.15741089
1998-0454-CHN	1998	0454		Natural	Geophysical	Earthquake	Ground movement			China	CHN	Eastern Asia	Asia	Yunnan					No			5	Richter	26.373	104.021	14:38		1998	1/1/1998	12	1	1998	12	1		84	107000		107084					22600	37568	60.15741089
1998-0581-CHN	1998	0581		Natural	Geophysical	Earthquake	Ground movement			China	CHN	Eastern Asia	Asia	Xinjiang					No			6	Richter	37.388	78.843	19:11		1998	1/1/1998	5	28	1998	5	28		28	15000	10000	25028							60.15741089
1998-0585-IRN	1998	0585		Natural	Geophysical	Earthquake	Ground movement			Iran (Islamic Republic of)	IRN	Southern Asia	Asia	Darreh Shahr area, Pol-E-Dokhtar					No			5	Richter	33.199	47.225	05:50		1998	1/1/1998	10	5	1998	10	5			500		500							60.15741089
1999-0383-CHN	1999	0383		Natural	Geophysical	Earthquake	Ground movement			China	CHN	Eastern Asia	Asia	Zangbei County, Level 1 = Hebei					No			5	Richter	41.131	114.658	21:18		1999	1/1/1999	3	11	1999	3	11		3	15000	1000	16003							61.47366718
1999-0455-CHN	1999	0455		Natural	Geophysical	Earthquake	Ground movement			China	CHN	Eastern Asia	Asia	Shanxi Province (Datong Area)					No			6	Richter	39.899	113.983	21:25		1999	1/1/1999	11	1	1999	11	1		4	3000000	20000	3020004					44000	71575	61.47366718
1999-0553-CHN	1999	0553		Natural	Geophysical	Earthquake	Ground movement			China	CHN	Eastern Asia	Asia	Between Xiuyan and Haicheng (Sanjianfang, Liaoning province)					No			5	Richter	40.459	122.889	12:10		1999	1/1/1999	11	29	1999	11	29			800		800							61.47366718
1999-0638-ESP	1999	0638		Natural	Geophysical	Earthquake	Ground movement			Spain	ESP	Southern Europe	Europe	Mula, Puebla de Mula					No			6	Richter	38.193	-1.566	13:45		1999	1/1/1999	2	2	1999	2	2		20			20					44004	71582	61.47366718
1999-0587-IRN	1999	0587		Natural	Geophysical	Earthquake	Ground movement			Iran (Islamic Republic of)	IRN	Southern Asia	Asia	Ali-Abad, Level 1 = Mazandaran; Gorgan					No			5	Richter	36.92	54.9	7:57		1999	1/1/1999	11	26	1999	11	26			250		250							61.47366718
1999-0385-MEX	1999	0385		Natural	Geophysical	Earthquake	Ground movement			Mexico	MEX	Central America	Americas	Coahuytla, Michoacan, Cuitzeo (Guerrero)					No			6	Richter	18.324	-101.539	12:43		1999	1/1/1999	6	21	1999	6	21			6500		6500							61.47366718
1999-0434-PER	1999	0434		Natural	Geophysical	Earthquake	Ground movement			Peru	PER	South America	Americas	Quispillacta, Chuschi area (Ayacucho Department)					No			4	Richter	-13.64	-74.43	18:27		1999	1/1/1999	10	31	1999	10	31		30	5500	1050	6580					1100	1789	61.47366718
1999-0047-RUS	1999	0047		Natural	Geophysical	Earthquake	Ground movement			Russian Federation (the)	RUS	Eastern Europe	Europe	Makhachkala (Dagestan, Causacus)					No			3	Richter	42.962	46.954	02:27		1999	1/1/1999	2	2	1999	2	2			6000	240	6240					900	1464	61.47366718
1999-0376-TUR	1999	0376		Natural	Geophysical	Earthquake	Ground movement			Turkey	TUR	Western Asia	Asia	Marmaris					No			5	Richter			3:53		1999	1/1/1999	10	5	1999	10	5		103			103							61.47366718
2000-0023-BGD	2000	0023		Natural	Geophysical	Earthquake	Ground movement			Bangladesh	BGD	Southern Asia	Asia	Maheshkhali area (Cox's Bazar district, Chittagong province)					No			4	Richter	21.431	91.762	6:50		2000	1/1/2000	1	2	2000	1	2			1000		1000							63.54954734	2		5772
2000-0041-CHN	2000	0041		Natural	Geophysical	Earthquake	Ground movement			China	CHN	Eastern Asia	Asia	Xiuyan Manzu Zizhixian area (Anshan district, Liaoning Sheng province)					No			5	Richter	40.498	122.994			2000	1/1/2000	1	11	2000	1	11		30	44000	18000	62030							63.54954734	2		13179
2000-0298-CHN	2000	0298		Natural	Geophysical	Earthquake	Ground movement			China	CHN	Eastern Asia	Asia	Lanzhou Shi area (Lanzhou district, Gansu Sheng province)					No			6	Richter	37.012	103.791	18:59		2000	1/1/2000	6	6	2000	6	6		20		80	100							63.54954734	2		13014
2000-0656-JPN	2000	0656		Natural	Geophysical	Earthquake	Ground movement			Japan	JPN	Eastern Asia	Asia	Aimityoo, Kisimototyoo, Mizokutityoo, Saihakutyoo, Daisentyoo, Nawatyoo, Nakayamatyoo, Hieduson districts (Tottori province), Simane, Okayama provinces		Slide (land, mud, snow, rock)			No			7	Richter	35.456	133.134	13:35		2000	1/1/2000	10	6	2000	10	6		130	6690	312	7132			150000	236036	500000	786788	63.54954734	1;2	1680;1686	36345;36349;36352;36360;36366;36368;36369;36371
2000-0303-GRC	2000	0303		Natural	Geophysical	Earthquake	Ground movement			Greece	GRC	Southern Europe	Europe	Michalitsi, Mitikas (Artis District, Ipeiros province), Flampoura, Kanali, Pantokratos villages (Prevezis district, Ipeiros province)					No			6	Richter	38.922	20.64			2000	1/1/2000	5	26	2000	5	26			600		600							63.54954734	2		16692;16694
2000-0449-IDN	2000	0449		Natural	Geophysical	Earthquake	Ground movement			Indonesia	IDN	South-Eastern Asia	Asia	Ciranggon village (Karawang district, Jawa Barat province)					No			5	Richter	-6.675	106.845			2000	1/1/2000	7	12	2000	7	12		124		4000	4124					2000	3147	63.54954734	2		18014
2000-0761-IDN	2000	0761		Natural	Geophysical	Earthquake	Ground movement			Indonesia	IDN	South-Eastern Asia	Asia	Pandeglang, Lebak, Serang districts (Banten province)					No			7	Richter	-6.549	105.63			2000	1/1/2000	10	25	2000	10	25			5500		5500							63.54954734	2		18020;18022;18024
2000-0065-IRN	2000	0065		Natural	Geophysical	Earthquake	Ground movement			Iran (Islamic Republic of)	IRN	Southern Asia	Asia	Mohammadieh, Sarhozak, Hajiabad areas (Kashmar district, Khorasan province)					No			5	Richter	35.217	58.175	0:30		2000	1/1/2000	2	14	2000	2	14			1000		1000							63.54954734	2		40992
2000-0076-ISL	2000	0076		Natural	Geophysical	Earthquake	Ground movement			Iceland	ISL	Northern Europe	Europe	Grimsnes, Selfoss, Eyrarbakki, Stokkseyri city (Arnes provinces)					No			7	Richter	63.98	-20.758			2000	1/1/2000	6	21	2000	6	21			72	36	108					12000	18883	63.54954734	1	1460
2000-0335-ISL	2000	0335		Natural	Geophysical	Earthquake	Ground movement			Iceland	ISL	Northern Europe	Europe	Hella city (Rangarvalla province)					No			7	Richter	63.966	-20.487			2000	1/1/2000	6	17	2000	6	17		1	57	33	91					12000	18883	63.54954734	1	1474
2000-0111-MEX	2000	0111		Natural	Geophysical	Earthquake	Ground movement			Mexico	MEX	Central America	Americas	Lazaro Cardenas district (Michoacan province)					No			7	Richter	18.198	-102.48			2000	1/1/2000	8	9	2000	8	9		1			1							63.54954734	2		20379
2000-0480-RUS	2000	0480		Natural	Geophysical	Earthquake	Ground movement			Russian Federation (the)	RUS	Eastern Europe	Europe	Ougklegorsk region (Sakhalinskaya Oblast Province)		Slide (land, mud, snow, rock)			No			7	Richter	48.786	142.246	1:14		2000	1/1/2000	8	4	2000	8	4		8		19100	19108					920	1448	63.54954734	1	2552
2000-0743-TJK	2000	0743		Natural	Geophysical	Earthquake	Ground movement			Tajikistan	TJK	Central Asia	Asia	Khasanov village (Parharskiy district, Khatlon province)				Yes	No			5	Richter	37.451	69.498	19:00		2000	1/1/2000	10	30	2000	10	30			6000		6000							63.54954734	2		37595
2000-0598-USA	2000	0598		Natural	Geophysical	Earthquake	Ground movement			United States of America (the)	USA	Northern America	Americas	Near Yountville city (Napa district, California province)					No			5	Richter	38.3788333	-122.4133333	1:36		2000	1/1/2000	9	3	2000	9	3		70	25000	104	25174					50000	78679	63.54954734	2		28892
2001-0005-TZA	2001	0005		Natural	Geophysical	Earthquake	Ground movement			Tanzania, United Republic of	TZA	Eastern Africa	Africa	Rungwe district (Mbeya province)					No			4	Richter	-9.278	33.766			2001	1/1/2001	1	5	2001	1	5				700	700							65.34555871	2		48442
2001-0086-AFG	2001	0086		Natural	Geophysical	Earthquake	Ground movement			Afghanistan	AFG	Southern Asia	Asia	Fayzabad district (Badakhshan province)					No			6	Richter	36.424	70.881	6:52		2001	1/1/2001	2	25	2001	2	25												65.34555871	2		100007
2001-0389-CHN	2001	0389		Natural	Geophysical	Earthquake	Ground movement			China	CHN	Eastern Asia	Asia	Donghua village (Yongsheng Xian area, Lijiang district, Yunnan Sheng province)					No			5	Richter	24.455	102.66			2001	1/1/2001	7	14	2001	7	14			25000		25000							65.34555871	2		13315
2001-0749-GRC	2001	0749		Natural	Geophysical	Earthquake	Ground movement			Greece	GRC	Southern Europe	Europe	Skyros Island (Evvoias district, Sterea Ellada province)					No			7	Richter	39.059	24.244			2001	1/1/2001	7	26	2001	7	26			300		300							65.34555871	2		16716
2001-0546-IDN	2001	0546		Natural	Geophysical	Earthquake	Ground movement			Indonesia	IDN	South-Eastern Asia	Asia	Jawa Barat province					No			5	Richter	-6.99	108.275			2001	1/1/2001	6	28	2001	6	28		12	12500		12512							65.34555871	1	73613
2001-0669-IDN	2001	0669		Natural	Geophysical	Earthquake	Ground movement			Indonesia	IDN	South-Eastern Asia	Asia	Bengkulu province					No			7	Richter	-4.68	102.562	2:28		2001	1/1/2001	2	13	2001	2	13												65.34555871	1	1514
2001-0750-IRN	2001	0750		Natural	Geophysical	Earthquake	Ground movement			Iran (Islamic Republic of)	IRN	Southern Asia	Asia	Birjand district (Khorasan province)					No			5	Richter	33.007	60.276			2001	1/1/2001	10	8	2001	10	8			1000		1000							65.34555871	2		40909
2001-0345-PNG	2001	0345		Natural	Geophysical	Earthquake	Ground movement			Papua New Guinea	PNG	Melanesia	Oceania	Mumeng district (Morobe province)		Slide (land, mud, snow, rock)			No			6	Richter	-6.884	146.388			2001	1/1/2001	6	5	2001	6	5		1		200	201							65.34555871	2		37525
2001-0358-TUR	2001	0358		Natural	Geophysical	Earthquake	Ground movement			Turkey	TUR	Western Asia	Asia	Osmaniye province					No			6	Richter	37.238	36.206			2001	1/1/2001	6	25	2001	6	25		130	350		480							65.34555871	1	3079
2001-0748-TUR	2001	0748		Natural	Geophysical	Earthquake	Ground movement			Turkey	TUR	Western Asia	Asia	Erzurum province					No			5	Richter	39.832	41.623			2001	1/1/2001	7	10	2001	7	10		46	85		131							65.34555871	1	3046
2002-0368-ARG	2002	0368		Natural	Geophysical	Earthquake	Ground movement			Argentina	ARG	South America	Americas	Aminga, Anillaco, Agua Blanca, Chuquis towns (Castro Barros district, La Rioja Provinve)		Slide (land, mud, snow, rock)			No			6	Richter	-28.937	-66.797			2002	1/1/2002	5	28	2002	5	28		27	500	200	727							66.3819637	2		4685
2002-0655-CHN	2002	0655		Natural	Geophysical	Earthquake	Ground movement			China	CHN	Eastern Asia	Asia	Rulong village (Xinlong Xian area, Garze Tibetan district, Sichuan Sheng province)					No			5	Richter	30.916	99.927			2002	1/1/2002	8	8	2002	8	8			330	48	378							66.3819637	2		13271
2002-0545-EGY	2002	0545		Natural	Geophysical	Earthquake	Ground movement			Egypt	EGY	Northern Africa	Africa	Cairo province					No			4	Richter	30.2	31.41	23:00		2002	1/1/2002	8	24	2002	8	24			250		250							66.3819637	1	61515
2002-0757-GRC	2002	0757		Natural	Geophysical	Earthquake	Ground movement			Greece	GRC	Southern Europe	Europe	Vartholomio city (Ileias district, Dytiki Ellada province)					No			6	Richter	37.747	21.087	6:59		2002	1/1/2002	12	2	2002	12	2		17	150		167							66.3819637	2		16683
2002-0512-IDN	2002	0512		Natural	Geophysical	Earthquake	Ground movement			Indonesia	IDN	South-Eastern Asia	Asia	Poso district (Sulawesi Tengah province)					No			6	Richter	-1.196	121.333			2002	1/1/2002	8	15	2002	8	15		48	2500		2548							66.3819637	2		73830
2002-0820-IDN	2002	0820		Natural	Geophysical	Earthquake	Ground movement			Indonesia	IDN	South-Eastern Asia	Asia	Ransiki village (Manokwari district, Papua Barat province)					No			6	Richter	-1.68	134.234			2002	1/1/2002	9	20	2002	9	20			155		155							66.3819637	2		73790
2002-0804-IRN	2002	0804		Natural	Geophysical	Earthquake	Ground movement			Iran (Islamic Republic of)	IRN	Southern Asia	Asia	Kermanshah province					No			5	Richter	34.594	47.454			2002	1/1/2002	12	24	2002	12	24		15	15000		15015							66.3819637	1	1539
2002-0821-IRN	2002	0821		Natural	Geophysical	Earthquake	Ground movement			Iran (Islamic Republic of)	IRN	Southern Asia	Asia	Masjed-e soleiman district (Khuzestan province)					No			6	Richter	31.995	49.329			2002	1/1/2002	9	25	2002	9	25		5			5							66.3819637	2		41032
2002-0680-ITA	2002	0680		Natural	Geophysical	Earthquake	Ground movement			Italy	ITA	Southern Europe	Europe	Zafferana Etnea, Giarre, Santa Venerina towns (Catania Province, Sicilia Region)					No			4	Richter	37.67	15.267	11:02		2002	1/1/2002	10	29	2002	10	29		9		1000	1009							66.3819637	2		18392
2002-0002-VUT	2002	0002		Natural	Geophysical	Earthquake	Ground movement			Vanuatu	VUT	Melanesia	Oceania	Port Vila city (Shefa province)		Slide (land, mud, snow, rock)			No			7	Richter	-17.6	167.856	04:22		2002	1/1/2002	1	3	2002	1	3			500		500							66.3819637	2		31853
2002-0770-VUT	2002	0770		Natural	Geophysical	Earthquake	Ground movement			Vanuatu	VUT	Melanesia	Oceania	Merelava island (Torba province)		Slide (land, mud, snow, rock)			No			6	Richter	-14.49	167.827	3:43		2002	1/1/2002	11	27	2002	11	27		3	500		503							66.3819637	2		31855
2002-0122-TJK	2002	0122		Natural	Geophysical	Earthquake	Ground movement			Tajikistan	TJK	Central Asia	Asia	Badakhshoni Kuni province					No			6	Richter	36.429	70.438			2002	1/1/2002	3	3	2002	3	3				500	500							66.3819637	1	2847
2003-0069-IDN	2003	0069		Natural	Geophysical	Earthquake	Ground movement			Indonesia	IDN	South-Eastern Asia	Asia	Dompu district (Nusatenggara Barat province)					No			6	Richter	-8.807	118.524	08:08		2003	1/1/2003	1	23	2003	1	23		2	2500		2502							67.88889569	2		18144
2003-0068-IRN	2003	0068		Natural	Geophysical	Earthquake	Ground movement			Iran (Islamic Republic of)	IRN	Southern Asia	Asia	Nourabad area (Shiraz district, Fars province), Kazerun district (Fars province)					No			5	Richter	29.59	51.474	21:35		2003	1/1/2003	1	11	2003	1	11		80	6750	3250	10080							67.88889569	2		40993;41111
2003-0249-JPN	2003	0249		Natural	Geophysical	Earthquake	Ground movement			Japan	JPN	Eastern Asia	Asia	Iwate, Miyagi, Yamagata, Akita, Aomori provinces		Fire	Slide (land, mud, snow, rock)		No			7	Richter	38.849	141.568	18:24		2003	1/1/2003	5	26	2003	5	26		143	2160		2303			87000	128151	233000	343208	67.88889569	1	1652;1653;1665;1673;1695
2003-0400-GRC	2003	0400		Natural	Geophysical	Earthquake	Ground movement			Greece	GRC	Southern Europe	Europe	Lefkados district, Ionioi Nisoi province		Slide (land, mud, snow, rock)			No			6	Richter	39.16	20.605	08:15		2003	1/1/2003	8	14	2003	8	14		50			50							67.88889569	2		16690
2003-0184-ITA	2003	0184		Natural	Geophysical	Earthquake	Ground movement			Italy	ITA	Southern Europe	Europe	Alessandria Province (Piemonte Region)		Slide (land, mud, snow, rock)			No			5	Richter	44.792	8.892	10:26		2003	1/1/2003	4	11	2003	4	11		2	230		232					561352	826869	67.88889569	2		18373
2003-0354-JPN	2003	0354		Natural	Geophysical	Earthquake	Ground movement			Japan	JPN	Eastern Asia	Asia	Sendaisi_Aobaku, Sendaisi_Daisiroku, Sendaisi_Izumiku, Sendaisi_Miyaginoku, Sendaisi_Wakabayasiku, Isinomakisi, Hurukawasi, Kasimadaimati, Nangootyoon, Narusetyoo, Yamototyoo, Yoneyamatyoo districts (Miyagi province)		Slide (land, mud, snow, rock)			No			6	Richter	38.432	141.003	07:13		2003	1/1/2003	7	25	2003	7	25		569	17403	219	18191			202000	297545	411000	605401	67.88889569	2		35135;35137;35146;35162;35164;35176;35177;35178;35179;35180;35205;35206
2003-0183-CHN	2003	0183		Natural	Geophysical	Earthquake	Ground movement			China	CHN	Eastern Asia	Asia	Huaitoutalazhen village (Delingha Shi area, Haixi Mongol and Tibetan district, Qinghai Sheng province)					No			6	Richter	37.529	96.476			2003	1/1/2003	4	17	2003	4	17			3300		3300							67.88889569	2		13214
2003-0596-CHN	2003	0596		Natural	Geophysical	Earthquake	Ground movement			China	CHN	Eastern Asia	Asia	Ludian Xian area (Zhaotong district, Yunnan Sheng province)					No			5	Richter	27.283	103.753			2003	1/1/2003	11	26	2003	11	26		4	10000		10004							67.88889569	2		13306
2003-0414-IDN	2003	0414		Natural	Geophysical	Earthquake	Ground movement			Indonesia	IDN	South-Eastern Asia	Asia	Wasile area (Halmahera Tengah district, Maluku Utara province)					No			6	Richter	1.142	128.152			2003	1/1/2003	8	11	2003	8	11			500		500							67.88889569	2		73679
2003-0322-IRN	2003	0322		Natural	Geophysical	Earthquake	Ground movement			Iran (Islamic Republic of)	IRN	Southern Asia	Asia	Torbat-e jam district (Khorasan province)					No			5	Richter	35.476	60.784	19:29		2003	1/1/2003	7	3	2003	7	3		1	1090		1091							67.88889569	2		41134
2003-0649-IRN	2003	0649		Natural	Geophysical	Earthquake	Ground movement			Iran (Islamic Republic of)	IRN	Southern Asia	Asia	Masjed-e soleiman district (Khuzestan province)					No			5	Richter	31.953	49.209	19:58		2003	1/1/2003	12	11	2003	12	11		5	710	10	725							67.88889569	2		41032
2003-0411-PAN	2003	0411		Natural	Geophysical	Earthquake	Ground movement			Panama	PAN	Central America	Americas	Colon district (Colon province), Panama district (Panama province)					No			5	Richter	9.355	-79.941	03:29		2003	1/1/2003	8	13	2003	8	13				340	340							67.88889569	2		93680;93693
2003-0648-TUR	2003	0648		Natural	Geophysical	Earthquake	Ground movement			Turkey	TUR	Western Asia	Asia	Buldan district (Denizli province)					No			5	Richter	38.111	28.887	03:00		2003	1/1/2003	7	26	2003	7	26			240		240							67.88889569	2		27725
2003-0783-TUR	2003	0783		Natural	Geophysical	Earthquake	Ground movement			Turkey	TUR	Western Asia	Asia	Seferihisar, Konak districts (Izmir province)					No			6	Richter	38.221	26.958			2003	1/1/2003	4	10	2003	4	10		170			170							67.88889569	2		27937;27942
2004-0126-CHN	2004	0126		Natural	Geophysical	Earthquake	Ground movement			China	CHN	Eastern Asia	Asia	Xiwuzhumuqin Qi area (Xilin Gol district, Nei Mongol Zizhiqu province)					No			6	Richter	45.382	118.256			2004	1/1/2004	3	24	2004	3	24		100	190000		190100					74000	106159	69.70644216	2		13198
2004-0522-CHN	2004	0522		Natural	Geophysical	Earthquake	Ground movement			China	CHN	Eastern Asia	Asia	Baoshan district (Yunnan Sheng province)					No			5	Richter	25.073	99.169			2004	1/1/2004	10	18	2004	10	18		12	100000		100012							69.70644216	2		13313
2004-0571-CHN	2004	0571		Natural	Geophysical	Earthquake	Ground movement			China	CHN	Eastern Asia	Asia	Gansu Sheng province					No			5	Richter	34.682	103.781			2004	1/1/2004	9	7	2004	9	7		19	19000	3000	22019							69.70644216	1	902
2004-0680-CHN	2004	0680		Natural	Geophysical	Earthquake	Ground movement			China	CHN	Eastern Asia	Asia	Delingha area (Haixi Mongol and Tibetan district, Qinghai Sheng province)					No			6	Richter	37.506	96.758			2004	1/1/2004	5	4	2004	5	4				4199	4199							69.70644216	2		13214
2004-0575-COL	2004	0575		Natural	Geophysical	Earthquake	Ground movement			Colombia	COL	South America	Americas	Litoral de San Juan, Litoral de San Juan (is.), Bajo Baudo (is.), Bajo Baudo (pizzaro) districts (Choco province), Cali, Buenaventua, Buenaventura (is.), El Cerrito, Restrepo, Zarzal, Bugalagrande, Calima (darien), Vijes districts (Valle del Cauca province)					No			7	Richter	4.695	-77.508	04:06		2004	1/1/2004	11	15	2004	11	15		20	8016		8036							69.70644216	2		13788;13789;13797;13798;14369;14370;14372;14374;14375;14381;14394;14404;14407
2004-0669-DEU	2004	0669		Natural	Geophysical	Earthquake	Ground movement			Germany	DEU	Western Europe	Europe	Waldkirch, Emmendingen towns (Freiburg district, Baden-Wuerttemberg Province)					No			5	Richter	48.115	8.077			2004	1/1/2004	12	5	2004	12	5			150		150			8000	11477	12000	17215	69.70644216	2		16526
2004-0582-DMA	2004	0582		Natural	Geophysical	Earthquake	Ground movement			Dominica	DMA	Caribbean	Americas	St. Andrew, St. John, St. Joseph, St. Peter provinces				Yes	No			6	Richter	15.679	-61.706			2004	1/1/2004	11	21	2004	11	21			100		100							69.70644216	1	1098;1101;1102;1107
2004-0011-DZA	2004	0011		Natural	Geophysical	Earthquake	Ground movement			Algeria	DZA	Northern Africa	Africa	Alger, Boumerdes provinces					No			5	Richter	36.852	3.418	19:38		2004	1/1/2004	1	10	2004	1	10		300			300							69.70644216	1	344;353
2004-0620-DZA	2004	0620		Natural	Geophysical	Earthquake	Ground movement			Algeria	DZA	Northern Africa	Africa	Boumerdes district (Boumerdes province)					No			5	Richter	36.848	3.448			2004	1/1/2004	12	1	2004	12	1		15			15							69.70644216	2		38071
2004-0147-TJK	2004	0147		Natural	Geophysical	Earthquake	Ground movement			Tajikistan	TJK	Central Asia	Asia	Karabuin village (Penjikenskiy district,Sogd province)		Slide (land, mud, snow, rock)			No			4	Richter	39.57	67.479			2004	1/1/2004	4	1	2004	4	1			180		180							69.70644216	2		37612
2004-0132-TUR	2004	0132		Natural	Geophysical	Earthquake	Ground movement			Turkey	TUR	Western Asia	Asia	Askale, Ilica, Cat districts (Erzurum province)		Slide (land, mud, snow, rock)			No			6	Richter	39.847	40.874	06:51		2004	1/1/2004	3	28	2004	3	28		30	32500		32530							69.70644216	2		27780;27781;27784
2004-0250-RUS	2004	0250		Natural	Geophysical	Earthquake	Ground movement			Russian Federation (the)	RUS	Eastern Europe	Europe	Tatarsky Bay (Sakhalin Isl.) (Sakhalinskaya Oblast Province)					No			5	Richter	47.311	142.12			2004	1/1/2004	5	31	2004	5	31			138		138							69.70644216	1	2552
2005-0016-IRN	2005	0016		Natural	Geophysical	Earthquake	Ground movement			Iran (Islamic Republic of)	IRN	Southern Asia	Asia	Agh Ghala area (Gorgan district, Golestan province)					No			5	Richter	37.103	54.574	22:16		2005	1/1/2005	1	10	2005	1	10		110			110							72.07141045	2		40969
2005-0126-TUR	2005	0126		Natural	Geophysical	Earthquake	Ground movement			Turkey	TUR	Western Asia	Asia	Karliova district (Bingol province)					No			6	Richter	39.354	40.89	03:55		2005	1/1/2005	3	14	2005	3	14		18	2250		2268							72.07141045	2		27622
2005-0740-CHN	2005	0740		Natural	Geophysical	Earthquake	Ground movement			China	CHN	Eastern Asia	Asia	Huize area (Qujing district, Yunnan Sheng province)					No			5	Richter	26.569	103.036			2005	1/1/2005	8	5	2005	8	5		9	18500		18509							72.07141045	2		13304
2005-0738-IRN	2005	0738		Natural	Geophysical	Earthquake	Ground movement			Iran (Islamic Republic of)	IRN	Southern Asia	Asia	Saravan district (Sistan-o baluchestan province)					No			6	Richter	27.095	61.887	07:01		2005	1/1/2005	3	13	2005	3	13			21912		21912							72.07141045	2		41090
2005-0211-JPN	2005	0211		Natural	Geophysical	Earthquake	Ground movement			Japan	JPN	Eastern Asia	Asia	Hukuoka, Saga provinces		Slide (land, mud, snow, rock)			No			6	Richter	33.637	130.179			2005	1/1/2005	4	19	2005	4	19		58	837		895							72.07141045	1	1656;1683
2005-0321-PER	2005	0321		Natural	Geophysical	Earthquake	Ground movement			Peru	PER	South America	Americas	Arequipa district (Arequipa province), Ilo, General Sanchez Cerro, Mariscal Nieto districts (Moquega province), Candarave, Jorge Basadre, Tacna, Tarata districts (Tacna province) ; Punta de Bombon (Islay district, Arequipa province)					No			8	Richter	-19.987	-69.197			2005	1/1/2005	6	13	2005	6	13										50	69	72.07141045	2		24039;24045;24151;24152;24153;24189;24190;24191;24192
2005-0329-TUR	2005	0329		Natural	Geophysical	Earthquake	Ground movement			Turkey	TUR	Western Asia	Asia	Karliova district (Bingol province)					No			6	Richter	39.22	41.08			2005	1/1/2005	6	6	2005	6	6		54	300		354							72.07141045	2		27622
2006-0148-BGR	2006	0148		Natural	Geophysical	Earthquake	Ground movement			Bulgaria	BGR	Eastern Europe	Europe	Murgovo village (Kardzhali district, Kardzhali province)					No			5	Richter	41.708	25.544			2006	1/1/2006	2	20	2006	2	20		2	525		527							74.39638749	2		11907
2006-0061-CHN	2006	0061		Natural	Geophysical	Earthquake	Ground movement			China	CHN	Eastern Asia	Asia	Mojiang area (Pu'er district, Yunnan Sheng province)					No			5	Richter	23.282	101.693			2006	1/1/2006	1	12	2006	1	12		1		68760	68761					6900	9275	74.39638749	2		13310
2006-0464-CHN	2006	0464		Natural	Geophysical	Earthquake	Ground movement			China	CHN	Eastern Asia	Asia	Xinsi village (Tongwei Xian area, Dingxi district, Gansu Sheng province), Linjian village (Lintan Xian area, Gannan Tibetan district, Gansu Sheng province), Liping village (Hui Xian area, Longnan district, Gansu Sheng province)					No			5	Richter	33.068	104.95			2006	1/1/2006	6	20	2006	6	20		5	125		130							74.39638749	2		13022;13023;13027
2006-0586-CHN	2006	0586		Natural	Geophysical	Earthquake	Ground movement			China	CHN	Eastern Asia	Asia	Hubei Sheng province					No			5	Richter	31.56	113.21			2006	1/1/2006	10	27	2006	10	27			20000		20000							74.39638749	1	911
2006-0620-CHN	2006	0620		Natural	Geophysical	Earthquake	Ground movement			China	CHN	Eastern Asia	Asia	Chifeng district (Nei Mongol Zizhiqu province)					No			5	Richter	43.469	119.558			2006	1/1/2006	11	3	2006	11	3			12000		12000					291	391	74.39638749	2		13194
2006-0123-IRN	2006	0123		Natural	Geophysical	Earthquake	Ground movement			Iran (Islamic Republic of)	IRN	Southern Asia	Asia	Faryab village (Kahnug district, Kerman province), Baft, Jiroft districts (Kerman province)					No			6	Richter	28.12	56.865			2006	1/1/2006	2	28	2006	2	28		6	7000		7006							74.39638749	2		40890;40981;40985
2006-0239-IRN	2006	0239		Natural	Geophysical	Earthquake	Ground movement			Iran (Islamic Republic of)	IRN	Southern Asia	Asia	Zarand district (Kerman province)					No			5	Richter	30.79	56.7	09:50		2006	1/1/2006	5	7	2006	5	7		70			70							74.39638749	2		41141
2006-0704-USA	2006	0704		Natural	Geophysical	Earthquake	Ground movement			United States of America (the)	USA	Northern America	Americas	Hawai province		Slide (land, mud, snow, rock)	Tsunami/Tidal wave		No			7	Richter	19.878	-155.935			2006	1/1/2006	10	15	2006	10	15		10	3519		3529			40000	53766	150000	201623	74.39638749	1	3225
2006-0694-KGZ	2006	0694		Natural	Geophysical	Earthquake	Ground movement			Kyrgyzstan	KGZ	Central Asia	Asia	Isakeevo, Kochkorka, Semiz-Bel areas (Kochkor district, Naryn province)					No		312	6	Richter	42.156	76.163	02:00		2006	1/1/2006	12	26	2006	12	26			12000	50	12050							74.39638749	2		18614
2006-0214-RUS	2006	0214		Natural	Geophysical	Earthquake	Ground movement			Russian Federation (the)	RUS	Eastern Europe	Europe	Apuka, Khailino and Vyvenka villages, Korf-Tilichiki area (Koryakskiy Okrug province)					No			8	Richter	60.949	167.089	00:25		2006	1/1/2006	4	20	2006	4	20		40	12000		12040					55000	73928	74.39638749	1	2522
2006-0699-SLV	2006	0699		Natural	Geophysical	Earthquake	Ground movement			El Salvador	SLV	Central America	Americas	San Lorenzo, Atiquizaya, Ahuachapan, Turin, El Refugio districts (Ahuachapan province)					No	Yes		4	Richter	14.028	-89.785			2006	1/1/2006	12	17	2006	12	17			16470		16470							74.39638749	2		15566;15568;15570;15574;15577
2007-0572-BRB	2007	0572	EQ-2007-000218	Natural	Geophysical	Earthquake	Ground movement			Barbados	BRB	Caribbean	Americas	Bridgetown (St. Michael Province)		Slide (land, mud, snow, rock)			No			7	Richter	14.944	-61.274			2007	1/1/2007	11	29	2007	11	29		1			1							76.5186792	2		5832
2007-0433-COL	2007	0433		Natural	Geophysical	Earthquake	Ground movement			Colombia	COL	South America	Americas	El Charco, El Charco (is.), Mosquera, La Tola districts (Narino department)					No			7	Richter	2.966	-77.963			2007	1/1/2007	9	10	2007	9	10		5	170		175							76.5186792	2		14075;14076;14091;14098
2007-0692-GBR	2007	0692		Natural	Geophysical	Earthquake	Ground movement			United Kingdom of Great Britain and Northern Ireland (the)	GBR	Northern Europe	Europe	Folkestone town (Kent district, England province)					No			5	Richter	51.085	1.009			2007	1/1/2007	4	28	2007	4	28		1	4500		4501			30000	39206	60000	78412	76.5186792	2		40117
2007-0461-HND	2007	0461	EQ-2007-000166	Natural	Geophysical	Earthquake	Ground movement			Honduras	HND	Central America	Americas	El Progreso district (Yoro province), Santa Barbara, Las Vegas districts (Santa Barbara province)					No			5	Richter	14.828	-87.12	11:59		2007	1/1/2007	9	15	2007	9	15		18		1865	1883							76.5186792	2		17463;17477;17491
2007-0485-IDN	2007	0485		Natural	Geophysical	Earthquake	Ground movement			Indonesia	IDN	South-Eastern Asia	Asia	Situbondo district (Java Timur province)					No			5	Richter	-7.783	114.338	01:36		2007	1/1/2007	9	9	2007	9	9		19	450		469							76.5186792	2		18096
2007-0654-JPN	2007	0654		Natural	Geophysical	Earthquake	Ground movement			Japan	JPN	Eastern Asia	Asia	Mie, Nara, Siga provinces					No			5	Richter	34.807	136.239			2007	1/1/2007	4	15	2007	4	15		12	189		201							76.5186792	1	1672;1677;1685
2007-0572-LCA	2007	0572	EQ-2007-000218	Natural	Geophysical	Earthquake	Ground movement			Saint Lucia	LCA	Caribbean	Americas	Cap Estate, Gros Islet areas (Region Number 1 province), Castries and Soufriere area (Region Number 6 province), Choc village (Region Number 8 province)					No			7	Richter	14.944	-61.274			2007	1/1/2007	11	29	2007	11	29												76.5186792	2		25291;25296;25298
2008-0588-CHN	2008	0588		Natural	Geophysical	Earthquake	Ground movement			China	CHN	Eastern Asia	Asia	Yunnan Sheng province					No			5	Richter	23.97	97.569			2008	1/1/2008	12	25	2008	12	25		19	27000	150	27169							79.4563044	1	929
2008-0178-IRN	2008	0178		Natural	Geophysical	Earthquake	Ground movement			Iran (Islamic Republic of)	IRN	Southern Asia	Asia	Borugerd district (Lorestan province)					No			5	Richter	33.86	48.59	04:45		2008	1/1/2008	5	1	2008	5	1		170			170							79.4563044	2		40911
2008-0001-KGZ	2008	0001	EQ-2008-000002	Natural	Geophysical	Earthquake	Ground movement			Kyrgyzstan	KGZ	Central Asia	Asia	Kara-suu, Alay, Nookat districts (Osh province)				Yes	No		1668	6	Richter	40.288	72.985	00:32		2008	1/1/2008	1	13	2008	1	13			3000		3000							79.4563044	2		18616;18620;18621
2008-0099-USA	2008	0099		Natural	Geophysical	Earthquake	Ground movement			United States of America (the)	USA	Northern America	Americas	Wells city (Elko district, Nevada province)					No			6	Richter	41.1444	-114.8721	06:16		2008	1/1/2008	2	21	2008	2	21		3	2100		2103							79.4563044	2		30428
2009-0059-CHN	2009	0059		Natural	Geophysical	Earthquake	Ground movement			China	CHN	Eastern Asia	Asia	Chabucha'er Xibo Zizhixian, Zhaosu areas (Ili Kazakh district, Xinjiang Uygur Zizhiqu province)					No			5	Richter	43.236	80.893			2009	1/1/2009	1	25	2009	1	25			4549		4549					3100	3915	79.17380276	2		13292
2009-0112-IDN	2009	0112		Natural	Geophysical	Earthquake	Ground movement			Indonesia	IDN	South-Eastern Asia	Asia	Kepulauan-talaud district (Sulawesi Utara province)					No			7	Richter	3.886	126.387			2009	1/1/2009	2	11	2009	2	11		64	2985		3049					9000	11367	79.17380276	2		73701
2009-0366-ALB	2009	0366		Natural	Geophysical	Earthquake	Ground movement			Albania	ALB	Southern Europe	Europe	Peshkopi district					No			6	Richter	41.483	20.388			2009	1/1/2009	9	7	2009	9	7				150	150							79.17380276	2		3813
2009-0388-GEO	2009	0388	EQ-2009-000191	Natural	Geophysical	Earthquake	Ground movement			Georgia	GEO	Western Asia	Asia	Nigavzebi, Utsera , Gari, Nakieti villages (Oni district, Racha-Lechkhumi and Kvemo (lower) Svaneti province), Satchekhere district (Imereti province)					No		14	6	Richter	42.66	43.443			2009	1/1/2009	9	7	2009	9	7		6	7300		7306							79.17380276	2		16469;16499
2009-0493-IRN	2009	0493		Natural	Geophysical	Earthquake	Ground movement			Iran (Islamic Republic of)	IRN	Southern Asia	Asia	Bandar-e abbas district (Hormozgan province)					No			5	Richter	27.334	56.202	02:46		2009	1/1/2009	11	3	2009	11	3		269			269							79.17380276	2		40896
2009-0404-PHL	2009	0404		Natural	Geophysical	Earthquake	Ground movement			Philippines (the)	PHL	South-Eastern Asia	Asia	Norala, Sto. Nino areas (South Cotabato district, Region XII (Soccsksargen) province)					No			6	Richter	6.513	124.715			2009	1/1/2009	9	18	2009	9	19		2	380	10	392					90	114	79.17380276	2		24271
2010-0087-CHN	2010	0087		Natural	Geophysical	Earthquake	Ground movement			China	CHN	Eastern Asia	Asia	Kunming district (Yunnan Sheng province)					No			5	Richter	25.523	101.903	12:56		2010	1/1/2010	2	25	2010	2	25		11	50000		50011							80.47228515	2		13303
2010-0673-CHN	2010	0673		Natural	Geophysical	Earthquake	Ground movement			China	CHN	Eastern Asia	Asia	Ningnan area (Liangshan Yi district, Sichuan Sheng province), Qiaojia area (Zhaotong district, Yunnan Sheng province)					No			5	Richter	27.197	103.005			2010	1/1/2010	8	29	2010	8	29		14	5000		5014							80.47228515	2		13272;13306
2010-0018-IRN	2010	0018		Natural	Geophysical	Earthquake	Ground movement			Iran (Islamic Republic of)	IRN	Southern Asia	Asia	Andimeshk district (Khuzestan province)					No			5	Richter	32.45	48.3			2010	1/1/2010	1	16	2010	1	17			750		750							80.47228515	2		40873
2010-0361-IRN	2010	0361		Natural	Geophysical	Earthquake	Ground movement			Iran (Islamic Republic of)	IRN	Southern Asia	Asia	Torbat-e heydarieh district (Khorasan province)					No			6	Richter	35.221	59.317			2010	1/1/2010	7	30	2010	7	30		274			274							80.47228515	2		41133
2010-0591-IRN	2010	0591		Natural	Geophysical	Earthquake	Ground movement			Iran (Islamic Republic of)	IRN	Southern Asia	Asia	Dorud village (Dorud district, Lorestan province), Razan village (Khorramabad district, Lorestan province)					No			5	Richter	33.37	48.94			2010	1/1/2010	11	6	2010	11	6		104			104							80.47228515	2		40937;41001
2010-0003-SLB	2010	0003		Natural	Geophysical	Earthquake	Ground movement			Solomon Islands	SLB	Melanesia	Oceania	Administrative unit not available		Slide (land, mud, snow, rock)	Tsunami/Tidal wave	Yes	No			7	Richter	-8.783	157.354	21:48		2010	1/1/2010	1	3	2010	1	3		1	1125		1126							80.47228515	2		25652
2010-0463-NZL	2010	0463		Natural	Geophysical	Earthquake	Ground movement			New Zealand	NZL	Australia and New Zealand	Oceania	Christchurch city (Canterbury province)					No	Yes		7	Richter	-43.522	171.83	04:35		2010	1/1/2010	9	4	2010	9	4		2	300000		300002			5000000	6213319	6500000	8077315	80.47228515	2		22381
2010-0002-TJK	2010	0002	EQ-2010-000001	Natural	Geophysical	Earthquake	Ground movement			Tajikistan	TJK	Central Asia	Asia	Uskrogh, Rogh, Payshanbeobod, Gishkhun, Dashtirogh, Rokharv, Punichuguni Jamak villages (Vanchskiy district, Badakhshoni province)					No			5	Richter	38.245	71.467	07:15		2010	1/1/2010	1	2	2010	1	2			6706	1134	7840					1500	1864	80.47228515	2		37581
2010-0668-TWN	2010	0668		Natural	Geophysical	Earthquake	Ground movement			Taiwan (Province of China)	TWN	Eastern Asia	Asia	Taiwan Sheng province					No			6	Richter	22.918	120.795			2010	1/1/2010	3	4	2010	3	4		96			96			89000	110597	1000000	1242664	80.47228515	1	925
2010-0027-USA	2010	0027		Natural	Geophysical	Earthquake	Ground movement			United States of America (the)	USA	Northern America	Americas	Ferndale, Eureka cities (Humboldt district, California province)					No			7	Richter	40.652	-124.6925	04:27		2010	1/1/2010	1	10	2010	1	10		30	600		630					12500	15533	80.47228515	2		28876
2011-0030-CHN	2011	0030		Natural	Geophysical	Earthquake	Ground movement			China	CHN	Eastern Asia	Asia	Pingyuanzhen village (Yingjiang area, Dehong Dai and Jingpo district, Yunnan Sheng province)					No			5	Richter	24.693	97.943	15:00		2011	1/1/2011	2	1	2011	2	1		1		64500	64501							83.01267439	2		13314
2011-0090-CHN	2011	0090	EQ-2011-000031	Natural	Geophysical	Earthquake	Ground movement			China	CHN	Eastern Asia	Asia	Yunnan Sheng province					No			7	Richter	20.687	99.822			2011	1/1/2011	3	24	2011	3	24		12	9496		9508							83.01267439	1	929
2011-0243-KGZ	2011	0243		Natural	Geophysical	Earthquake	Ground movement			Kyrgyzstan	KGZ	Central Asia	Asia	Batken district (Batken province)					No			6	Richter	40.081	71.41	01:35		2011	1/1/2011	7	19	2011	7	19												83.01267439	2		18592
2011-0243-TJK	2011	0243		Natural	Geophysical	Earthquake	Ground movement			Tajikistan	TJK	Central Asia	Asia	Khujand, Chkalovsk areas (Hojenskiy district, Sogd province), Garmskiy district (Tadzhikistan Territories province)					No			6	Richter	40.081	71.41			2011	1/1/2011	7	19	2011	7	19												83.01267439	2		37606;37619
2011-0387-CHN	2011	0387		Natural	Geophysical	Earthquake	Ground movement			China	CHN	Eastern Asia	Asia	Dabancheng area (Urumqi district, Xinjiang Uygur Zizhiqu province))		Slide (land, mud, snow, rock)			No			5	Richter	43.015	88.247			2011	1/1/2011	6	8	2011	6	8		8	250		258							83.01267439	2		13280
2011-0411-CHN	2011	0411		Natural	Geophysical	Earthquake	Ground movement			China	CHN	Eastern Asia	Asia	Yining, Gongliu areas (Ili Kazakh district, Xinjiang Uygur Zizhiqu province)					No			6	Richter	43.648	82.437	08:21		2011	1/1/2011	11	1	2011	11	1			143000		143000					56400	67941	83.01267439	2		13292
2011-0601-CHN	2011	0601		Natural	Geophysical	Earthquake	Ground movement			China	CHN	Eastern Asia	Asia	Jiashi Xian, Kashi Shi areas (Kashgar district, Xinjiang Uygur Zizhiqu province)					No			6	Richter	39.955	77.028			2011	1/1/2011	8	11	2011	8	11		26	855	735	1616							83.01267439	2		13289
2011-0445-PHL	2011	0445		Natural	Geophysical	Earthquake	Ground movement			Philippines (the)	PHL	South-Eastern Asia	Asia	Valencia area (Bukidnon district, Region X (Northern Mindanao) province)					No			5	Richter	7.904	125.195			2011	1/1/2011	11	7	2011	11	7		3	25		28							83.01267439	2		24262
2012-0191-AZE	2012	0191		Natural	Geophysical	Earthquake	Ground movement			Azerbaijan	AZE	Western Asia	Asia	Balaken, Gakh, Zagatala districts (Shaki-Zaqatala province)					No			6	Richter	41.549	46.789			2012	1/1/2012	5	7	2012	5	7		50	15500		15550							84.7304789	2		499;515;558
2012-0545-AZE	2012	0545		Natural	Geophysical	Earthquake	Ground movement			Azerbaijan	AZE	Western Asia	Asia	Zagatala, Gakh districts (Shaki-Zaqatala province)					No			5	Richter	41.439	46.789			2012	1/1/2012	5	18	2012	5	18				6949	6949							84.7304789	2		515;558
2012-0152-BGR	2012	0152	EQ-2012-000086	Natural	Geophysical	Earthquake	Ground movement			Bulgaria	BGR	Eastern Europe	Europe	Pernik town (Pernik Province), Sofia town (Sofia-city Province)					No			6	Richter	42.645	22.968	03:00		2012	1/1/2012	5	22	2012	5	22		70	140		210							84.7304789	1	713;723
2012-0338-CHN	2012	0338		Natural	Geophysical	Earthquake	Ground movement			China	CHN	Eastern Asia	Asia	Xinjiang Uygur Zizhiqu province					No			6	Richter	43.433	84.7	05:07		2012	1/1/2012	6	29	2012	6	29		52	155000		155052					68000	80254	84.7304789	1	927
2012-0536-CHN	2012	0536		Natural	Geophysical	Earthquake	Ground movement			China	CHN	Eastern Asia	Asia	Xinjiang Uygur Zizhiqu province					No			5	Richter	38.745	88.098	22:08		2012	1/1/2012	12	7	2012	12	7			5500		5500					96000	113300	84.7304789	1	927
2012-0604-CHN	2012	0604		Natural	Geophysical	Earthquake	Ground movement			China	CHN	Eastern Asia	Asia	Xinjiang Uygur Zizhiqu province					No			6	Richter	39.383	81.307	06:50		2012	1/1/2012	3	9	2012	3	9		36641			36641					84000	99138	84.7304789	1	927
2012-0597-IRN	2012	0597		Natural	Geophysical	Earthquake	Ground movement			Iran (Islamic Republic of)	IRN	Southern Asia	Asia	Nishabur district (Khorasan province)					No			5	Richter	36.288	58.835			2012	1/1/2012	1	19	2012	1	19		238			238							84.7304789	2		41053
2012-0020-PER	2012	0020		Natural	Geophysical	Earthquake	Ground movement			Peru	PER	South America	Americas	Ica, Chincha, Pisco districts (Ica province), Canete district (Lima province)					No			6	Richter	-14.168	-75.635	00:11		2012	1/1/2012	1	30	2012	1	30		145	2905	1385	4435							84.7304789	2		24103;24104;24107;24134
2012-0321-PHL	2012	0321		Natural	Geophysical	Earthquake	Ground movement			Philippines (the)	PHL	South-Eastern Asia	Asia	Valencia, Maramag areas (Bukidnon district, Region X (Northern Mindanao) province)					No			6	Richter	7.905	125.044	03:44		2012	1/1/2012	9	4	2012	9	4		1	4000		4001							84.7304789	2		24262
2013-0081-CHN	2013	0081		Natural	Geophysical	Earthquake	Ground movement			China	CHN	Eastern Asia	Asia	Eryuan Xian, Yangbi Yi Zizhixian, Yunlong Xian areas (Dali Bali district, Yunnan Sheng province)					No			5	Richter	25.98	99.812			2013	1/1/2013	3	3	2013	3	3		30	417170	10540	427740					56000	65138	85.97164225	2		13312
2013-0470-CHN	2013	0470		Natural	Geophysical	Earthquake	Ground movement			China	CHN	Eastern Asia	Asia	Changling area (Songyuan district, Jilin Sheng province)					No			5	Richter	44.5993	124.1681	06:04		2013	1/1/2013	11	22	2013	11	23			58300		58300							85.97164225	2		13174
2013-0058-COL	2013	0058		Natural	Geophysical	Earthquake	Ground movement			Colombia	COL	South America	Americas	Narino, Cauca, Risaralda, Quindio,Valle Del Cauca provinces					No			7	Richter	1.135	-77.393	09:16		2013	1/1/2013	2	9	2013	2	9		15	9500	500	10015					4000	4653	85.97164225	1	944;955;958;959;964
2013-0121-HUN	2013	0121		Natural	Geophysical	Earthquake	Ground movement			Hungary	HUN	Eastern Europe	Europe	Heves province					No			4	Richter	47.624	20.227	12:28		2013	1/1/2013	4	14	2013	4	23			1800		1800							85.97164225	1	1449
2013-0099-IRN	2013	0099		Natural	Geophysical	Earthquake	Ground movement			Iran (Islamic Republic of)	IRN	Southern Asia	Asia	Khash, Saravan districts (Sistan-o baluchestan province)					No			8	Richter	28.033	61.996			2013	1/1/2013	4	16	2013	4	16		27			27							85.97164225	2		40997;41090
2013-0127-JPN	2013	0127		Natural	Geophysical	Earthquake	Ground movement			Japan	JPN	Eastern Asia	Asia	Hyogo province					No			6	Richter	34.369	134.828	05:33		2013	1/1/2013	4	12	2013	4	12		32	8406		8438							85.97164225	1	1662
2013-0268-NZL	2013	0268		Natural	Geophysical	Earthquake	Ground movement			New Zealand	NZL	Australia and New Zealand	Oceania	Wellington's Central Business Center, Paraparaumu, Wainuiomata, Porirua, Hutt Valley areas (Wellington province)					No			7	Richter	-41.704	174.337	17:09		2013	1/1/2013	7	21	2013	7	21		4	13836		13840			11800	13725	50000	58159	85.97164225	2		22391
2013-0409-PER	2013	0409		Natural	Geophysical	Earthquake	Ground movement			Peru	PER	South America	Americas	Arequipa, Ayacucho, Ica provinces					No			7	Richter	-15.8385	-74.5112	11:42		2013	1/1/2013	9	25	2013	9	25		29	7055		7084							85.97164225	1	2331;2332;2338
2013-0555-CHN	2013	0555		Natural	Geophysical	Earthquake	Ground movement			China	CHN	Eastern Asia	Asia	Badong area (Enshi Tujia and Miao district, Hubei Sheng province), Zigui, Xingshan areas (Yichang district, Hubei Sheng province)					No			5	Richter	31.066	110.412	01.04		2013	1/1/2013	12	16	2013	12	16			90500		90500					6300	7328	85.97164225	2		13120;13128
2013-0563-CHN	2013	0563		Natural	Geophysical	Earthquake	Ground movement			China	CHN	Eastern Asia	Asia	Dali Bai district (Yunnan Sheng province)					No			5	Richter	25.953	99.782	09:45		2013	1/1/2013	4	17	2013	4	17		10	80545		80555					38000	44201	85.97164225	2		13312
2013-0581-CHN	2013	0581		Natural	Geophysical	Earthquake	Ground movement			China	CHN	Eastern Asia	Asia	Keping Xian area (Aksu district, Xinjiang Uygur Zizhiqu province)					No			5	Richter	40.253	78.944			2013	1/1/2013	12	1	2013	12	1				2000	2000							85.97164225	2		13287
2014-0258-COM	2014	0258		Natural	Geophysical	Earthquake	Ground movement			Comoros (the)	COM	Eastern Africa	Africa	Anjouan province		Slide (land, mud, snow, rock)		Yes	No			5	Richter	-12.228	44.3			2014	1/1/2014	3	12	2014	3	12			10000		10000							87.36629784	1	967
2014-0086-CHN	2014	0086		Natural	Geophysical	Earthquake	Ground movement			China	CHN	Eastern Asia	Asia	Yutian Xian area (Khotan district, Xinjiang Uygur Zizhiqu province)					No			7	Richter	35.9053	82.5864	05:19		2014	1/1/2014	2	12	2014	2	12			450000		450000					174000	199161	87.36629784	2		13290
2014-0129-CHN	2014	0129		Natural	Geophysical	Earthquake	Ground movement			China	CHN	Eastern Asia	Asia	Xiluoduzhen village (Zhaotong district, Yunnan Sheng province)					No			5	Richter	28.174	103.619	06:40		2014	1/1/2014	4	4	2014	4	4		21	75000		75021					80000	91568	87.36629784	2		13306
2014-0173-CHN	2014	0173		Natural	Geophysical	Earthquake	Ground movement			China	CHN	Eastern Asia	Asia	Yingjiang area (Dehong Dai and Jingpo district, Yunnan Sheng province)					No			6	Richter	24.974	97.844	04:49		2014	1/1/2014	5	24	2014	5	24		15	225000		225015					60000	68676	87.36629784	2		13314
2014-0177-CHN	2014	0177		Natural	Geophysical	Earthquake	Ground movement			China	CHN	Eastern Asia	Asia	Yingjiang area (Dehong Dai and Jingpo district, Yunnan Sheng province)					No			6	Richter	24.9997	97.845	09:20		2014	1/1/2014	5	30	2014	5	30		45	184678		184723					2000	2289	87.36629784	2		13314
2014-0049-GRC	2014	0049		Natural	Geophysical	Earthquake	Ground movement			Greece	GRC	Southern Europe	Europe	Lixouri, Kounopetra, Fiskardo villages (Kefalonia Isl., Kefallinias district, Ionioi Nisoi province)					No	Yes		6	Richter	38.2082	20.4528	05:08		2014	1/1/2014	1	26	2014	2	3		23	2000		2023			8000	9157	178000	203740	87.36629784	2		16688
2014-0287-IRN	2014	0287	EQ-2014-000111	Natural	Geophysical	Earthquake	Ground movement			Iran (Islamic Republic of)	IRN	Southern Asia	Asia	Moormoori village (Abdanan district, Ilam province), Tape Hamane Oliya, Tape Hamane Sofla villages (Dehloran district, Ilam province)					No			6	Richter	32.5827	47.7037	07:02		2014	1/1/2014	8	18	2014	8	18		250		12000	12250					43000	49218	87.36629784	2		40862;40930
2014-0465-JPN	2014	0465		Natural	Geophysical	Earthquake	Ground movement			Japan	JPN	Eastern Asia	Asia	Hakuba village (Hakubamura district, Nagano province)					No			6	Richter	36.6408	137.8875	22:08		2014	1/1/2014	11	22	2014	11	22		41	2466	150	2657					2000	2289	87.36629784	2		35261
2014-0127-MEX	2014	0127		Natural	Geophysical	Earthquake	Ground movement			Mexico	MEX	Central America	Americas	Guerrero, Morelos, Distrito Federal, Michoacan provinces					No			7	Richter	17.397	-100.9723	09:27		2014	1/1/2014	4	18	2014	4	18			381		381							87.36629784	1	2036;2039;2043;2044
2014-0174-TUR	2014	0174		Natural	Geophysical	Earthquake	Ground movement			Turkey	TUR	Western Asia	Asia	Tekirdag, Canakkale provinces					No			7	Richter	40.2893	25.3889			2014	1/1/2014	5	24	2014	5	24		324			324							87.36629784	1	3038;3088
2015-0086-COL	2015	0086		Natural	Geophysical	Earthquake	Ground movement			Colombia	COL	South America	Americas	Santafe de Bogota D.c. district (Cundinamarca province), Cali district (Valle del Cauca province); Bucaramanga, Betulia districts (Santander Province)		Slide (land, mud, snow, rock)			No			6	Richter	6.7757	-72.9875			2015	1/1/2015	3	10	2015	3	10		1	40835	400	41236							87.46993221	2		13914;14212;14214;14374
2015-0571-AFG	2015	0571		Natural	Geophysical	Earthquake	Ground movement			Afghanistan	AFG	Southern Asia	Asia	Ashkasham town (Eshkmesh district, Badakhshan province)					No			6	Richter	36.4935	71.1263	23:45		2015	1/1/2015	12	25	2015	12	25		12		395	407							87.46993221	2		3448
2015-0078-CHN	2015	0078		Natural	Geophysical	Earthquake	Ground movement			China	CHN	Eastern Asia	Asia	Shawan area (Tacheng district, Xinjiang Uygur Zizhiqu province)					No			5	Richter	44.133	85.568			2015	1/1/2015	2	22	2015	2	22			8640		8640					14650	16749	87.46993221	2		13293
2015-0125-CHN	2015	0125		Natural	Geophysical	Earthquake	Ground movement			China	CHN	Eastern Asia	Asia	Zhenkang Xian, Cangyuan Wa Zizhixian, Gengma Dai-Wa Zizhixian areas (Lincang district, Yunnan Sheng province)					No			5	Richter	23.566	98.854	18:25		2015	1/1/2015	3	1	2015	3	1		32		2000	2032					15000	17149	87.46993221	2		13318
2015-0415-IDN	2015	0415		Natural	Geophysical	Earthquake	Ground movement			Indonesia	IDN	South-Eastern Asia	Asia	Sorong district (Papua Barat province)					No			7	Richter	-0.621	131.262	12:53		2015	1/1/2015	9	24	2015	9	24		62	12185		12247							87.46993221	2		73855
2015-0476-IND	2015	0476	EQ-2015-000147	Natural	Geophysical	Earthquake	Ground movement			India	IND	Southern Asia	Asia	Administrative unit not available districts (Jammu and Kashmir province), Delhi, Punjab provinces					No			8	Richter	36.5244	70.3676	13:39		2015	1/1/2015	10	26	2015	10	26		10			10							87.46993221	1;2	1489;1505	72789;72802;72810;72851
2015-0512-KGZ	2015	0512	EQ-2015-000158	Natural	Geophysical	Earthquake	Ground movement			Kyrgyzstan	KGZ	Central Asia	Asia	Chong-Alay, Alay, Kara-Suu, Kara-Kulja, Aravan districts (Osh province)					No			6	Richter	40.376	73.204	23.29		2015	1/1/2015	11	17	2015	11	17			11490	5290	16780					12000	13719	87.46993221	2		18616;18617;18618;18619;18620
2015-0608-TLS	2015	0608		Natural	Geophysical	Earthquake	Ground movement			Timor-Leste	TLS	South-Eastern Asia	Asia	Dili province					No			7	Richter	-8.3381	124.8754			2015	1/1/2015	11	4	2015	11	4		3		2000	2003					4000	4573	87.46993221	1	2962
2000-0876-TCD	2000	0876		Natural	Biological	Epidemic	Bacterial disease		Meningococcal disease	Chad	TCD	Middle Africa	Africa	Logone Occidental, Moyen-Chari, Logone Oriental, Gu�ra, Tandjile, Mayokebbi prefecture					Yes	No			Vaccinated					2000	1/1/2000	12	25	2001	3	25	607		5173		5173							63.54954734
2000-0622-YEM	2000	0622		Natural	Biological	Epidemic	Viral disease		Rift Valley fever	Yemen	YEM	Western Asia	Asia	Wadi Mawr (Al-Hudaydah Governorate)					Yes	No			Vaccinated					2000	1/1/2000	9	10	2000	10	9	32		289		289							63.54954734
2006-0639-TCD	2006	0639		Natural	Biological	Epidemic	Bacterial disease		Cholera	Chad	TCD	Middle Africa	Africa	Hadjer Lamis department, Barassola, Tinassoroum, Bol Local (Lake Chad regions)					Yes	Yes			Vaccinated					2006	1/1/2006	6	13	2006	6	30	20		216		216							74.39638749
2008-0137-PRY	2008	0137		Natural	Biological	Epidemic	Viral disease		Yellow fever	Paraguay	PRY	South America	Americas	San Pedro, San Lorenzo , Laurelty, Caaguaz� departments				Yes	Yes	Yes		1768303	Vaccinated					2008	1/1/2008	2		2008	4		8		16		16							79.4563044
2014-0515-NER	2014	0515	EP-2014-000151	Natural	Biological	Epidemic	Bacterial disease		Cholera	Niger (the)	NER	Western Africa	Africa	Chetimari (Diffa region)					Yes	Yes			Vaccinated					2014	1/1/2014	12	12	2014	12	20	8	183			183							87.36629784
2007-0724-DJI	2007	0724		Natural	Biological	Epidemic	Bacterial disease		Cholera	Djibouti	DJI	Eastern Africa	Africa	Djibouti city, Dikhil, Tadjourah, Obock, As Eyla, Yoboki, Tafj	Poor sanitation and hygiene conditions			Yes	Yes	Yes			Vaccinated					2007	1/1/2007	1		2007	11		6		562		562							76.5186792
2002-0295-AFG	2002	0295		Natural	Biological	Epidemic	Parasitic disease		Cutaneous Leishmaniasis	Afghanistan	AFG	Southern Asia	Asia	Kabul, Jalalabad					Yes	No			Vaccinated					2002	1/1/2002	1		2002	5	28			200000		200000							66.3819637
2010-0557-HTI	2010	0557	EP-2010-000210	Natural	Biological	Epidemic	Bacterial disease		Cholera	Haiti	HTI	Caribbean	Americas	Artibonite, Centre, Grande Anse, Nippes, North, North West, North East, West, South, South East				Yes	No	Yes			Vaccinated					2010	1/1/2010	10	22	2011	12	15	6908	277451	236546		513997							80.47228515
1996-0058-NGA	1996	0058		Natural	Biological	Epidemic	Bacterial disease		Cerebro spinal	Nigeria	NGA	Western Africa	Africa	Sokoto, Kebbi, Kaduna, Bauchi, Jigawa, Kano, Niger, Borno, Adamawa, Benue, Cross River, Enugu, Katsina, Kwara, Plateau, Taraba				Yes	No	No		2100000	Vaccinated					1996	1/1/1996	2		1996	3	27	4346		30212		30212							57.88470588
2008-0511-ZWE	2008	0511	EP-2008-000218	Natural	Biological	Epidemic	Bacterial disease		Cholera	Zimbabwe	ZWE	Eastern Africa	Africa	Shamva, Centenary, Mazowe, Guruve, Mbire, Mt Drwin, Bindura, Rushinga (Mashonaland Central province), Bulawayo urban (Bulawayo province), Harare (Budiriro), Chitungwiza (Harare province), Mudzi, Murehwa, Goromonzi, Mutoko, Marondera, Chikomba, Hwedza, UMP, Seke (Mashonaland East province), Kariba Mahombekombe, Kariba rural, Zvimba, Kadoma city, Hurungwe, Cheguto/Norton (Mashonaland West province)…				Yes	No	No			Vaccinated					2008	1/1/2008	8	15	2009	7	23	4276		98349		98349							79.4563044
1996-0057-BFA	1996	0057		Natural	Biological	Epidemic	Bacterial disease			Burkina Faso	BFA	Western Africa	Africa	Bam, Bazega, Bougouriba, Boulgou, Boulkiemde, Chn-Yo, Ouahigouya, Comoe, Ganzourgou, Gnagna, Gourma, Houet, Kadiogo, Kenedougou, Kossi, Koutitenga, Mouhoun, Nahouri, Namentenga, Oubritenga, Oudalan, Passore, Poni, Sanguie, Sanmatenga, Seno, Sissili, Soum, Sourou, Tapoa, Yatenga, Zounwe				Yes	No	No			Vaccinated					1996	1/1/1996	2	7	1996	2		4071		40506		40506							57.88470588
2014-0090-SLE	2014	0090	EP-2014-000039	Natural	Biological	Epidemic	Viral disease		Ebola	Sierra Leone	SLE	Western Africa	Africa	Kailahun; Buedu (Kono district)				Yes	No	No			Vaccinated					2014	1/1/2014	3	10	2015	8		3956	14124			14124							87.36629784
1997-0129-TZA	1997	0129		Natural	Biological	Epidemic	Bacterial disease		Cholera	Tanzania, United Republic of	TZA	Eastern Africa	Africa	Dar es Salaam and Zanzibar					No	No			Vaccinated					1997	1/1/1997	1	30	1997	12	31	2025		35591		35591							59.23786573
2010-0400-NGA	2010	0400	EP-2010-000165	Natural	Biological	Epidemic	Bacterial disease		Cholera	Nigeria	NGA	Western Africa	Africa	Borno, Bauchi, Jigawa, Rivers, Cross River, Taraba, Kaduna, Adamawa, Gombe, Kastina, Yobe states	Poor sanitation and contamination of wells, floods situation				No	No			Vaccinated					2010	1/1/2010	7	23	2010	9		1716		41787		41787							80.47228515
2009-0087-NGA	2009	0087	EP-2009-000066-NER	Natural	Biological	Epidemic	Viral disease		Meningococcal disease	Nigeria	NGA	Western Africa	Africa	Gombe, Jogawa, Kano, Katsina states					No	No			Vaccinated					2009	1/1/2009	1	1	2009	4	5	1701		35255		35255							79.17380276
1998-0598-SDN	1998	0598		Natural	Biological	Epidemic	Bacterial disease		Meningococcal disease	Sudan (the)	SDN	Northern Africa	Africa	Northern, Western					No	No		7600000	Vaccinated					1998	1/1/1998	12	1	1999	5	19	1600		20400		20400							60.15741089
2001-0063-BFA	2001	0063		Natural	Biological	Epidemic	Bacterial disease		Meningococcal disease	Burkina Faso	BFA	Western Africa	Africa	Dano, Koupela, Bogand�, Gaoua, Ouagadougou				Yes	No	No		700000	Vaccinated					2001	1/1/2001	1	1	2001	4	15	1525		9372		9372							65.34555871
2007-0062-BFA	2007	0062	EP-2007-000027	Natural	Biological	Epidemic	Bacterial disease		Meningococcal disease	Burkina Faso	BFA	Western Africa	Africa	Ouargaye, Banfora, Bati�, Boulsa, Dano, Hound�, Sapouy, Nanoro, Titao, Kombissiri, Fada, Bousse, Leo, Yako, Sapone, Pama, Ouaga, Tengodogo Nanoro districts				Yes	No	No		1000000	Vaccinated					2007	1/1/2007	1	1	2007	4	8	1490		20765		20765							76.5186792
2001-0791-BFA	2001	0791		Natural	Biological	Epidemic	Bacterial disease		Meningococcal disease	Burkina Faso	BFA	Western Africa	Africa	Diegougou, Pissy, Yako, Pama, Kaya Koup�la, Nanoro, P�, Bouss�, Hound�, L�o/TO, R�o, Ziniar�, Dori, Paul VI, Sapon�, Sect 30, Zorgho, Kombissiri, Fada					No	No			Vaccinated					2001	1/1/2001	12		2002	5	15	1447		11140		11140							65.34555871
1999-0715-KEN	1999	0715		Natural	Biological	Epidemic			Cholera	Kenya	KEN	Eastern Africa	Africa						No	No			Vaccinated					1999	1/1/1999	1		1999	12		1237		22432		22432							61.47366718
1996-0112-NGA	1996	0112		Natural	Biological	Epidemic	Bacterial disease		Cholera	Nigeria	NGA	Western Africa	Africa	Borno, Kano, Kebbi, Oyo, Niger, Taraba, Yobe states.					No	No			Vaccinated					1996	1/1/1996	2	19	1996	7	19	1193		12374		12374							57.88470588
2007-0508-SOM	2007	0508		Natural	Biological	Epidemic	Bacterial disease		Cholera	Somalia	SOM	Eastern Africa	Africa						No	No			Vaccinated					2007	1/1/2007	7		2007			1133		35687		35687							76.5186792
1997-0490-MLI	1997	0490		Natural	Biological	Epidemic	Bacterial disease			Mali	MLI	Western Africa	Africa						No	No			Vaccinated					1997	1/1/1997	6		1997	6		1098		9666		9666							59.23786573
2003-0040-BFA	2003	0040		Natural	Biological	Epidemic	Bacterial disease		Meningococcal disease	Burkina Faso	BFA	Western Africa	Africa	Ouagadougou, Manga, Bogande, Pama, Po, Bousla, Bousse, Zabre, Zorgho, Batie, Leo					No	No		2000000	Vaccinated					2003	1/1/2003	1	1	2003	4	20	1058		7146		7146							67.88889569
1996-0443-GNB	1996	0443		Natural	Biological	Epidemic	Bacterial disease		Cholera	Guinea-Bissau	GNB	Western Africa	Africa	Bissau and Gabu districts					No	No			Vaccinated					1996	1/1/1996	10		1996	10		961		26967		26967							57.88470588
1999-0490-MDG	1999	0490		Natural	Biological	Epidemic	Bacterial disease		Cholera	Madagascar	MDG	Eastern Africa	Africa	Toliary, Toamasina, Fianarantsoa, Mahajanga, Antanarivo and Antsiranana Provinces					No	No			Vaccinated					1999	1/1/1999	3	24	2000	3		860		15173		15173							61.47366718
2010-0131-BFA	2010	0131	FL-2010-000039	Natural	Biological	Epidemic	Viral disease		Meningitis	Burkina Faso	BFA	Western Africa	Africa	Seguenega, Bittou, Pouytenga, Djibo, Barsalogo, Sapone districts					No	No			Vaccinated					2010	1/1/2010	1	1	2010	5	31	841		5960		5960							80.47228515
2006-0133-BFA	2006	0133		Natural	Biological	Epidemic	Bacterial disease		Meningococcal disease	Burkina Faso	BFA	Western Africa	Africa	Banfora, Barsologo, Borono, Bousse, Dande, Dano,Diebougou, Djibo, Bobo-Dioulasso, Gaoua, Gourcy, Kaya, Koungoussi, Solenzo districts - nation wide					No	No			Vaccinated					2006	1/1/2006	1	1	2006	4	23	784		7402		7402							74.39638749
2014-0439-NGA	2014	0439	EP-2014-000055	Natural	Biological	Epidemic	Bacterial disease		Cholera	Nigeria	NGA	Western Africa	Africa	Bauchi state, Bauhci Metropolis, Tafawa alewa Local Government Area (LGA)					No	No			Vaccinated					2014	1/1/2014	4		2014	12		755		35996		35996							87.36629784
1998-0133-COD	1998	0133		Natural	Biological	Epidemic	Bacterial disease		Cholera	Congo (the Democratic Republic of the)	COD	Middle Africa	Africa	BUnia (ORiental province) and BUkavu (Sud-Kivu province)					No	No			Vaccinated					1998	1/1/1998	1		1998	5	19	746		9605		9605							60.15741089
2010-0391-PHL	2010	0391	EP-2010-000146	Natural	Biological	Epidemic	Viral disease		Dengue	Philippines (the)	PHL	South-Eastern Asia	Asia	National Capital, Ilocos, Cagayan Valley, Cordillera Administrative Region, Central Luzon, Calabarzon, Mimaropa, Bicol, Western Visayas, Eastern Visayas, Zamboanga Peninsula, Nordern Mindanao, Davao, Soccsksargen, Autonomos Region of Muslim Mindanao, Caraga					No	Yes			Vaccinated					2010	1/1/2010	1	1	2010	11		737	123939			123939							80.47228515
2011-0315-NGA	2011	0315	EP-2011-000092	Natural	Biological	Epidemic	Bacterial disease		Cholera	Nigeria	NGA	Western Africa	Africa	Plateau, Bauchi, Taraba, Adamawa, Kaduna, Yobe, Nasarawa, Oyo, Kogi					No	No			Vaccinated					2011	1/1/2011	6	27	2011	10	14	694		21382		21382							83.01267439
1996-0059-NER	1996	0059		Natural	Biological	Epidemic	Bacterial disease			Niger (the)	NER	Western Africa	Africa	South-West					No	No			Vaccinated					1996	1/1/1996	1	1	1996	4	16	676		6518		6518							57.88470588
2002-0477-MDG	2002	0477		Natural	Biological	Epidemic	Viral disease		Influenza	Madagascar	MDG	Eastern Africa	Africa	Ikongo, Ambatofotsy, Tolongoina, Ambolomadinika districts (Fianarantsoa province) Mahajanga, Toamasina, Antanarivo, Toliara provinces					No	No			Vaccinated					2002	1/1/2002	7	4	2002	8	29	671		21975		21975							66.3819637
2004-0093-IDN	2004	0093		Natural	Biological	Epidemic	Viral disease		Dengue	Indonesia	IDN	South-Eastern Asia	Asia	Aceh, Jambi, Banten, West Java, Central Java, Yogyakarta, East Java, South Kalimatan, Bali, West Nusa Tenggara, East Nusa Tenggara (Java, Sumatra)					No	No			Vaccinated					2004	1/1/2004	1	1	2004	4	30	658		58301		58301							69.70644216
2011-0299-CMR	2011	0299	EP-2011-000098	Natural	Biological	Epidemic	Bacterial disease		Cholera	Cameroon	CMR	Middle Africa	Africa						No	No			Vaccinated					2011	1/1/2011	1		2011	10	14	639		16706		16706							83.01267439
1997-0288-MOZ	1997	0288		Natural	Biological	Epidemic	Bacterial disease		Cholera	Mozambique	MOZ	Eastern Africa	Africa	Maputo City, Maputo, Gaza, Inhambane, Manica, Sofala, Tete, Zambezia provinces					No	No			Vaccinated					1997	1/1/1997	8	13	1998	7		619		26783		26783							59.23786573
2001-0787-MWI	2001	0787		Natural	Biological	Epidemic	Bacterial disease		Cholera	Malawi	MWI	Eastern Africa	Africa	Lake Chilwa, Mangochi district					No	No			Vaccinated					2001	1/1/2001	10	28	2002	3	9	609		21414		21414							65.34555871
2011-0290-COD	2011	0290	EP-2011-000076	Natural	Biological	Epidemic	Bacterial disease		Cholera	Congo (the Democratic Republic of the)	COD	Middle Africa	Africa	Bandundu, Equateur, Kinshasa, P. Orientale, Maniema, Ituri, North Kivu, South Kivu; Katanga					No	No			Vaccinated					2011	1/1/2011	1	3	2012	1	22	603		22233		22233							83.01267439
2005-0134-NGA	2005	0134		Natural	Biological	Epidemic	Viral disease			Nigeria	NGA	Western Africa	Africa	Adamawa, Kano, Jigawa, Bauchi, Yobe, Sokoto, Kaduna, Katsina, Gombe, Taraba states					No	No			Vaccinated					2005	1/1/2005	2	28	2005	3	23	561		23575		23575							72.07141045
1997-0551-KEN	1997	0551		Natural	Biological	Epidemic	Bacterial disease		Cholera	Kenya	KEN	Eastern Africa	Africa	Migori, Rachuonyo, Suba, Homa Bay, Nyando, Kisumu districts					No	No			Vaccinated					1997	1/1/1997	1		1998	12		555		17200		17200							59.23786573
2004-0110-BFA	2004	0110		Natural	Biological	Epidemic	Bacterial disease		Meningococcal disease	Burkina Faso	BFA	Western Africa	Africa	Di�bougou, Barsalogho, Zabre					No	No		130000	Vaccinated					2004	1/1/2004	1	1	2004	3	21	527		2783		2783							69.70644216
2007-0056-AGO	2007	0056		Natural	Biological	Epidemic	Bacterial disease		Cholera	Angola	AGO	Middle Africa	Africa	Luanda, Cabinda, Benguela, Kwanza Norte, Bengo, Huambo, Malanje, Zaire, Huila, Kuanza Sul, Bi�, Uige, Luanda-Norte, Namibe, Kuando Kubango provinces	After flooding				No	No			Vaccinated					2007	1/1/2007	1	1	2007	12	31	515		17875		17875							76.5186792
2010-0418-CMR	2010	0418		Natural	Biological	Epidemic	Bacterial disease		Cholera	Cameroon	CMR	Middle Africa	Africa	Lake Chad Basin; Centre, Extreme Nord, LIttoral, Nord, Ouest, Sud Ouest				Yes	No	No			Vaccinated					2010	1/1/2010	5		2010	8		515		7869		7869							80.47228515
2012-0357-COD	2012	0357		Natural	Biological	Epidemic	Bacterial disease		Cholera	Congo (the Democratic Republic of the)	COD	Middle Africa	Africa	Orientale, North Kivu, South Kivu, Katanga, Equateur, Bas-Congo, Bandundu, Kinshasa					No	No			Vaccinated					2012	1/1/2012	1	1	2012	8	26	512		22792		22792							84.7304789
2001-0775-COD	2001	0775		Natural	Biological	Epidemic	Bacterial disease		Cholera	Congo (the Democratic Republic of the)	COD	Middle Africa	Africa	Katanga province					No	No			Vaccinated					2001	1/1/2001	11	1	2002	3	14	502		6099		6099							65.34555871
2006-0077-SDN	2006	0077		Natural	Biological	Epidemic	Bacterial disease		Cholera	Sudan (the)	SDN	Northern Africa	Africa	Cental Equatria, East Equatria, Western Equatria, Upper Nile, Jonglei, Lakes, Unity, Northern Bahr el Ghazel, Yei, Juba, Kajo-Kegi, Jebel Lado, Pibor, Bor, Terekeka, Torit, Lafon, Malakal (Southern)					No	No			Vaccinated					2006	1/1/2006	1	28	2006	9	24	476		15711		15711							74.39638749
1998-0352-KHM	1998	0352		Natural	Biological	Epidemic	Viral disease		Dengue fever	Cambodia	KHM	South-Eastern Asia	Asia	All country					No	No			Vaccinated					1998	1/1/1998	7		1998	7		475		15000		15000							60.15741089
2006-0134-BWA	2006	0134		Natural	Biological	Epidemic			Acute diarrhoeal syndrome	Botswana	BWA	Southern Africa	Africa	Francistown, S/Palapye, Boteti, Tutume, Bobirwa, Phikwe, Kweneng East, Kanye, Lobatse, N/West, Mahalapye, Goodhope				Yes	No	No			Vaccinated					2006	1/1/2006	1		2006	4		470		22264		22264							74.39638749
2011-0333-TCD	2011	0333	EP-2011-000098	Natural	Biological	Epidemic	Bacterial disease		Cholera	Chad	TCD	Middle Africa	Africa	Flanga, Gounougaya, Bongor, Guelendeng, N'Djam Est, N'Djam Centre, N'Djam Sud, Massaquete, Massakory, Bokoro, Lai, Kelo, Bere, Dourbali, Mandalia, Bousso, Massenya, Lere, Paia, Mao, Amtiman, Aboudia, BOL, Ngouri, Moussoro, Mongo, Bitkine, Mangaime, Benoye, Abeche, Melfi, Yao, Oumhadjer districts					No	No			Vaccinated					2011	1/1/2011	8	9	2011	10	14	433		16038		16038							83.01267439
2006-0725-SDN	2006	0725		Natural	Biological	Epidemic	Bacterial disease		Meningococcal disease	Sudan (the)	SDN	Northern Africa	Africa	Central, Western and Eastern Equatoria, Northern and Eastern Bahar El Gazal, Lakes, Warrab, Jonglie and Unity states					No	No			Vaccinated					2006	1/1/2006	12		2007	3	25	430		6516		6516							74.39638749
2007-0657-SDN	2007	0657		Natural	Biological	Epidemic	Bacterial disease		Meningococcal disease	Sudan (the)	SDN	Northern Africa	Africa	Aweil West, Juba, Mundri East, Rumbek, Tonj South, Wulu, Yirol					No	No			Vaccinated					2007	1/1/2007	1	1	2007	3	11	430		6516		6516							76.5186792
1996-0210-GHA	1996	0210		Natural	Biological	Epidemic	Bacterial disease			Ghana	GHA	Western Africa	Africa	Bawku East, Bolgatanga districts (Upper East Region), East Mamprusi district (Northern region), Bawku West, Kassena-Nankan districts (Upper East region), Gushegu-Karaga, Tamale, West Mampruse, Yendi districts (Northern Region)					No	No			Vaccinated					1996	1/1/1996	11		1997	3	13	411		3757		3757							57.88470588
1999-0481-GNB	1999	0481		Natural	Biological	Epidemic	Bacterial disease			Guinea-Bissau	GNB	Western Africa	Africa	Oio, Batafa and Gabu Regions					No	No			Vaccinated					1999	1/1/1999	1		1999	4	5	404		2169		2169							61.47366718
2005-0373-GNB	2005	0373		Natural	Biological	Epidemic	Bacterial disease		Cholera	Guinea-Bissau	GNB	Western Africa	Africa	Bissau, Biombo, Cacheu, Oio, Bijagos, Bolama, Quinira, Sao Domingos, Tombalia, Gafu and Bafat					No	No			Vaccinated					2005	1/1/2005	6	6	2005	11	22	399		25111		25111							72.07141045
1999-0719-ZMB	1999	0719		Natural	Biological	Epidemic			Cholera	Zambia	ZMB	Eastern Africa	Africa	Lusaku district (Central Province), Chilubi and Samfya districts (northern Province)					No	No			Vaccinated					1999	1/1/1999			1999	6		393		11327		11327							61.47366718
2009-0082-BFA	2009	0082	EP-2009-000050	Natural	Biological	Epidemic	Viral disease		Meningitis	Burkina Faso	BFA	Western Africa	Africa	Solenzo, Toma, Manni, Bati� health districts					No	No			Vaccinated					2009	1/1/2009	2		2009	4	26	389		2892		2892							79.17380276
2005-0762-SDN	2005	0762		Natural	Biological	Epidemic	Bacterial disease		Meningococcal disease	Sudan (the)	SDN	Northern Africa	Africa	Twic, Wau, Tanj, Gogerial counties (Bahr Al Gazal state), Unity State					No	No			Vaccinated					2005	1/1/2005	12	3	2006	5	3	382		3436		3436							72.07141045
2003-0264-COD	2003	0264		Natural	Biological	Epidemic	Bacterial disease		Cholera	Congo (the Democratic Republic of the)	COD	Middle Africa	Africa	Sud Kivu, Katanga, Kasai Oriental					No	No			Vaccinated					2003	1/1/2003	6		2003	6	8	380		13072		13072							67.88889569
1998-0138-SEN	1998	0138		Natural	Biological	Epidemic	Bacterial disease			Senegal	SEN	Western Africa	Africa	Kaolack, Fatick and Kolda, Diourbel					No	No			Vaccinated					1998	1/1/1998	10	23	1999	2	28	372		2709		2709							60.15741089
2003-0572-COD	2003	0572		Natural	Biological	Epidemic	Bacterial disease		Cholera	Congo (the Democratic Republic of the)	COD	Middle Africa	Africa	Mbuji-Mayi (Kasai Oriental)					No	No			Vaccinated					2003	1/1/2003	9	17	2003	12	1	369		7145		7145							67.88889569
2007-0274-IDN	2007	0274	EP-2007-000099	Natural	Biological	Epidemic	Viral disease		Dengue	Indonesia	IDN	South-Eastern Asia	Asia						No	No			Vaccinated					2007	1/1/2007	7		2007	7		365		34542		34542							76.5186792
1996-0210-TGO	1996	0210		Natural	Biological	Epidemic	Bacterial disease			Togo	TGO	Western Africa	Africa	Dapaong, Savanes district (North)					No	No			Vaccinated					1996	1/1/1996	11		1997	4	11	360		2619		2619							57.88470588
1996-0223-IND	1996	0223		Natural	Biological	Epidemic	Viral disease		Dengue fever	India	IND	Southern Asia	Asia	New Delhi					No	No		56000	Vaccinated					1996	1/1/1996	10	4	1996	11	28	354		8423		8423							57.88470588
2002-0858-CHN	2002	0858		Natural	Biological	Epidemic	Viral disease		Acute respiratory syndrome (SARS)	China	CHN	Eastern Asia	Asia	Guangdong, Beijing, Shanxi, Guangxi, Hunan, Sichuan, Shanghai, Funjian, Inner Mongolia province				Yes	No	No			Vaccinated					2002	1/1/2002	11	16	2003	6	3	349		4978		4978							66.3819637
2009-0250-LKA	2009	0250	EP-2009-000163	Natural	Biological	Epidemic	Viral disease		Dengue	Sri Lanka	LKA	Southern Asia	Asia	Kandy, Colombo, Gampaha, Kalutara, Keaglle, Kurunegala, Rathnapura, Hambantota, Batticoloa, Matara, Anuradhapura, Matale, districts					No	No			Vaccinated					2009	1/1/2009	1		2009	11	18	346		35007		35007							79.17380276
2001-0120-CAF	2001	0120		Natural	Biological	Epidemic	Bacterial disease		Meningococcal disease	Central African Republic	CAF	Middle Africa	Africa	Paoua					No	No			Vaccinated					2001	1/1/2001	2	18	2001	3	30	343		1473		1473							65.34555871
2004-0737-AGO	2004	0737		Natural	Biological	Epidemic	Viral disease		Marburg virus disease	Angola	AGO	Middle Africa	Africa	Uige, Luanda, Cabinda, Malange, Kuanza Norte, Kuanza Sul, Malanje, Zaire provinces				Yes	No	No			Vaccinated					2004	1/1/2004	10	13	2005	9	6	329		45		45							69.70644216
2001-0126-NER	2001	0126		Natural	Biological	Epidemic	Bacterial disease		Meningococcal disease	Niger (the)	NER	Western Africa	Africa	Gaya, Madoua districts, Dosso, Tahoua regions					No	No		206660	Vaccinated					2001	1/1/2001	1	2	2001	4	8	321		3693		3693							65.34555871
1996-0489-MLI	1996	0489		Natural	Biological	Epidemic	Bacterial disease		Meningococcal meningitis	Mali	MLI	Western Africa	Africa	Dioila and Bamako Districts					No	No		865903	Vaccinated					1996	1/1/1996	2		1996	3	15	319		2028		2028							57.88470588
2009-0259-NPL	2009	0259		Natural	Biological	Epidemic	Bacterial disease		Diarrhoea	Nepal	NPL	Southern Asia	Asia	Achham, Baitadi, Bahjang, Jumla, Kalikot, Kanchanpur, Pyuthan, Rolpa, Jajarkot, Rukum, Dailekh, Salyan, Doti, Surkhet, Dolpa, Dailekh, Dang, Bajura, Dadeldhura, Makwanpur, Dhading, Kailali, Sarlahi districts					No	No			Vaccinated					2009	1/1/2009	5	1	2009	8	23	314		58874		58874							79.17380276
2001-0643-ETH	2001	0643		Natural	Biological	Epidemic	Bacterial disease		Meningococcal disease	Ethiopia	ETH	Eastern Africa	Africa	Amhara, Gambella, Somali, Tigray, Diredawa Regional Administration, Oromia and southern region					No	No			Vaccinated					2001	1/1/2001	1		2001	5	31	311		5955		5955							65.34555871
2009-0403-IND	2009	0403		Natural	Biological	Epidemic	Viral disease		Japanese Encephalitis and Acute Encephalitis Syndrome	India	IND	Southern Asia	Asia	Uttar Pradesh					No	No			Vaccinated					2009	1/1/2009	1		2009	10		311		1521		1521							79.17380276
2002-0205-NER	2002	0205		Natural	Biological	Epidemic	Bacterial disease		Meningococcal disease	Niger (the)	NER	Western Africa	Africa	Bilma, Loga, Guidan-Roumdji, Madaoua, Dakoro (Maradi), Matameye (Zinder), Filingu�					No	No			Vaccinated					2002	1/1/2002	1	1	2002	4	21	308		3210		3210							66.3819637
2003-0379-SLV	2003	0379		Natural	Biological	Epidemic			Pneumonia	El Salvador	SLV	Central America	Americas	Country wide					No	Yes			Vaccinated					2003	1/1/2003	6	21	2003	7	19	304		50000		50000							67.88889569
2005-0176-SEN	2005	0176		Natural	Biological	Epidemic	Bacterial disease		Cholera	Senegal	SEN	Western Africa	Africa	Fatick, Dakar, Kolda, Louga, Tambacounda, Touba, Mback�, Bambey districts (Diourbel region)					No	No			Vaccinated					2005	1/1/2005	1	1	2005	9	23	303		23022		23022							72.07141045
1997-0554-KEN	1997	0554		Natural	Biological	Epidemic	Viral disease		Rift Valley fever	Kenya	KEN	Eastern Africa	Africa						No	No			Vaccinated					1997	1/1/1997	12		1998	1		300											59.23786573
2001-0667-BEN	2001	0667		Natural	Biological	Epidemic	Bacterial disease		Meningococcal disease	Benin	BEN	Western Africa	Africa	Atacora, Donda, Borgou, Alibori departments					No	No			Vaccinated					2001	1/1/2001	1	1	2001	3	25	300		7532		7532							65.34555871
2004-0060-COD	2004	0060		Natural	Biological	Epidemic	Viral disease			Congo (the Democratic Republic of the)	COD	Middle Africa	Africa	Basankusu (Equateur province)					No	No			Vaccinated					2004	1/1/2004	2		2004	2		300											69.70644216
2008-0663-BFA	2008	0663	EP-2009-000050	Natural	Biological	Epidemic	Viral disease		Measles	Burkina Faso	BFA	Western Africa	Africa	Bogodogo, Fada, Sindou districts				Yes	No	No			Vaccinated					2008	1/1/2008	12		2009	6		300		51000		51000							79.4563044
2012-0295-SLE	2012	0295	EP-2012-000041	Natural	Biological	Epidemic	Bacterial disease		Cholera	Sierra Leone	SLE	Western Africa	Africa	Western Area, Port Loko, Kambia, Pujehun, Bo, Bomabli, Moyamba, Tonkolili, Bonthe, Kono, Kenema, Koinadugu					No	No			Vaccinated					2012	1/1/2012	1	1	2013	1	8	300		23009		23009							84.7304789
2002-0858-HKG	2002	0858		Natural	Biological	Epidemic	Viral disease		Acute respiratory syndrome (SARS)	Hong Kong	HKG	Eastern Asia	Asia	Hong Kong					No	No			Vaccinated					2003	1/1/2003	2	15	2003	5	31	299		1456		1456							66.3819637
2002-0872-COD	2002	0872		Natural	Biological	Epidemic	Viral disease		Influenza	Congo (the Democratic Republic of the)	COD	Middle Africa	Africa	Kinshasa					No	No			Vaccinated					2002	1/1/2002	12		2003	1	15	296		30878		30878							66.3819637
2005-0479-IND	2005	0479		Natural	Biological	Epidemic	Viral disease		Japanese encephalitis	India	IND	Southern Asia	Asia	Uttar Pradesh, Bihar					No	No		300000	Vaccinated					2005	1/1/2005	7	29	2005	9	13	296		939		939							72.07141045
2005-0631-IND	2005	0631		Natural	Biological	Epidemic	Viral disease		Japanese encephalitis	India	IND	Southern Asia	Asia	Uttar Pradesh and Bihar states					No	No			Vaccinated					2005	1/1/2005	7	1	2005	11	10	296		1145		1145							72.07141045
2008-0076-BFA	2008	0076	EP-2008-000029	Natural	Biological	Epidemic	Bacterial disease		Meningitis	Burkina Faso	BFA	Western Africa	Africa	Sapouy,Gaoua, Mangodar, Banfofa, Bati�, Baromo, DI�bougou, Hound�, Kaya, Nanoro, Orodara, R�o, S�gu�n�ga, Titao, Toma districts				Yes	No	No			Vaccinated					2008	1/1/2008	1		2008	7		250		2000		2000							79.4563044
2014-0282-GHA	2014	0282	EP-2014-000116	Natural	Biological	Epidemic	Bacterial disease		Cholera	Ghana	GHA	Western Africa	Africa	Accra Metro Total, Ada East, Ada West, Adentan, Ashaiman, Ga Central, Ga East, Ga South, Ga West, Knope Katamango, La Dadekotopon, La Nkwatanang, Ledzokuku-Krowor, Ningo Prampram, Shai Osudoku, Tema municipalities (Greater Accra); Nsawam Adoagyiri, Kwahu West, New Juaben, Akwapim North, West Akim, Fanteakwa, Lower Manya Krobo (Eastern region); Adsanti South, Kumasi metro, Asante Akim Central dist…					No	No			Vaccinated					2014	1/1/2014	6		2015	6		249	29611	26858		56469							87.36629784
1996-0490-SOM	1996	0490		Natural	Biological	Epidemic	Bacterial disease		Cholera	Somalia	SOM	Eastern Africa	Africa	Mogadishu, Merca, Middle Shabelle and Galgaduud Regions					No	No			Vaccinated					1996	1/1/1996	11		1997	6	4	247		5557		5557							57.88470588
1997-0494-TCD	1997	0494		Natural	Biological	Epidemic	Bacterial disease			Chad	TCD	Middle Africa	Africa	Bokoro district, N'djamena				Yes	No	No		1650000	Vaccinated					1997	1/1/1997	12	29	1998	3	22	239		2835		2835							59.23786573
1998-0342-TGO	1998	0342		Natural	Biological	Epidemic	Bacterial disease		Cholera	Togo	TGO	Western Africa	Africa						No	No			Vaccinated					1998	1/1/1998	9	23	1998	9	23	239		3669		3669							60.15741089
1998-0599-SOM	1998	0599		Natural	Biological	Epidemic	Bacterial disease		Cholera	Somalia	SOM	Eastern Africa	Africa	Bay, Lower Shabelle, Upper and Lower Juba, Baidoa, Kismayo, Mogadishu					No	No			Vaccinated					1998	1/1/1998	12		1999	4	30	233		7860		7860							60.15741089
2000-0058-SOM	2000	0058		Natural	Biological	Epidemic	Bacterial disease		Cholera	Somalia	SOM	Eastern Africa	Africa	Mogadishu, Bay, Lower Juba, Lower Shabelle and Mudug					No	No			Vaccinated					2000	1/1/2000	1	1	2000	4	21	230		2232		2232							63.54954734
2000-0660-UGA	2000	0660		Natural	Biological	Epidemic	Viral disease		Ebola haemorrhagic fever	Uganda	UGA	Eastern Africa	Africa	Gulu, Mbarara, Masindi districts				Yes	No	No			Vaccinated					2000	1/1/2000	8	8	2001	2	28	224		423		423							63.54954734
2008-0446-GNB	2008	0446	EP-2008-000148	Natural	Biological	Epidemic	Bacterial disease		Cholera	Guinea-Bissau	GNB	Western Africa	Africa	Bissau, Biombo, Bijagos, Oio	Basic infrastructure inefficient, water quality and sanitation poor			Yes	No	No			Vaccinated					2008	1/1/2008	5		2008	11	19	221		14004		14004							79.4563044
2006-0552-ETH	2006	0552		Natural	Biological	Epidemic			Acute Watery Diarrheal syndrome	Ethiopia	ETH	Eastern Africa	Africa	Oromiya, Amhara, Somali, Tigray, Southern Nation Nationalities, People Region, Afar, Addis Abeba city					No	No			Vaccinated					2006	1/1/2006	4	15	2007	2	19	219		21882		21882							74.39638749
2010-0593-COG	2010	0593	EP-2010-000222	Natural	Biological	Epidemic	Viral disease		Wild Poliovirus Type 1	Congo (the)	COG	Middle Africa	Africa	Pointe-Noire, Niari, Bouenza, Kouilou, Brazzaville, Likouala					No	No			Vaccinated					2010	1/1/2010	10	17	2010	11	22	219		524		524							80.47228515
2002-0502-USA	2002	0502		Natural	Biological	Epidemic	Viral disease		West Nile Fever	United States of America (the)	USA	Northern America	Americas	Alabama, district of Columbia, Illinois, Indiana, Louisiana, Mississippi, Texas, Florida, Massachusetts, Missouri, New York City, Ohio, Georgia, Kentucky, Maryland, Michigan, Nebraska, South Dacota, Tennessee, Texas, Virginia, Wisconsin					No	No			Vaccinated					2002	1/1/2002	7	9	2002	11	26	214		3523		3523							66.3819637
2004-0604-COD	2004	0604		Natural	Biological	Epidemic	Bacterial disease		Typhoid fever	Congo (the Democratic Republic of the)	COD	Middle Africa	Africa	Kinshasa	Town's cesspools, dirty waters, lack of proper hygiene				No	No			Vaccinated					2004	1/1/2004	9	27	2005	1	11	214		42564		42564							69.70644216
1996-0492-NER	1996	0492		Natural	Biological	Epidemic	Bacterial disease		Cholera	Niger (the)	NER	Western Africa	Africa						No	No			Vaccinated					1996	1/1/1996			1996			206		3957		3957							57.88470588
2009-0202-KEN	2009	0202		Natural	Biological	Epidemic	Bacterial disease		Cholera	Kenya	KEN	Eastern Africa	Africa	Busia, Bungoma, Siaya, Tinderet, Naivasha, Roongo, Kisumu West ,Kajiado, Moyale, Laisamis, Wajir North, Isiolo, Garissa districts	Poor sanitation and hygiene				No	No			Vaccinated					2009	1/1/2009	1		2009	5	21	201		10048		10048							79.17380276
1999-0649-IND	1999	0649		Natural	Biological	Epidemic	Viral disease		Japanese encephalitis	India	IND	Southern Asia	Asia	Andhra Pradesh					No	No			Vaccinated					1999	1/1/1999	9		1999	12	6	200		765		765							61.47366718
2007-0656-NGA	2007	0656		Natural	Biological	Epidemic	Viral disease			Nigeria	NGA	Western Africa	Africa	Sokoto and Kaduna					No	No			Vaccinated					2007	1/1/2007	12		2007	12	9	200											76.5186792
2006-0289-SDN	2006	0289		Natural	Biological	Epidemic	Bacterial disease		Acute Watery Diarrhoeal Syndrome/Cholera	Sudan (the)	SDN	Northern Africa	Africa	Khartoum, North Kordofan, South Kordofan, White Nile, River Nile, South Darfur, Gezira, Kassala (North Dudan)					No	No			Vaccinated					2006	1/1/2006	4	21	2006	10	6	196		5757		5757							74.39638749
2003-0130-NER	2003	0130		Natural	Biological	Epidemic	Bacterial disease			Niger (the)	NER	Western Africa	Africa	Matameye, Magaria, Agui�, Madarounfa, Madaoua, Tahoua, Mirriah districts					No	No		250000	Vaccinated					2003	1/1/2003	2		2003	3	9	195		1861		1861							67.88889569
2000-0693-GIN	2000	0693		Natural	Biological	Epidemic	Viral disease		Yellow fever	Guinea	GIN	Western Africa	Africa	Mamou, Lab�, Tougu�, Mali, Koubia, Kankan, Kindia districts. 15 districts in northwestern.					No	No			Vaccinated					2000	1/1/2000	10	12	2000	12	27	190		322		322							63.54954734
1995-0478-SEN	1995	0478		Natural	Biological	Epidemic	Bacterial disease		Cholera	Senegal	SEN	Western Africa	Africa	Louga, Mbacke and Touba Departments (Diourbel Region), Fatick Department (Sine-Saloum Region), St. Louis Department (Fleuve Region) and THies Department (Thies Region)					No	No			Vaccinated					1995	1/1/1995	8		1996	3	15	188		3031		3031							56.23630002
2000-0100-SDN	2000	0100		Natural	Biological	Epidemic	Bacterial disease			Sudan (the)	SDN	Northern Africa	Africa	Juba (Bahr el Jebel State), Upper Nile, Khartoum, Sennar, White Nile, Gezira, South Kordofan, Gedaref states					No	No		70000	Vaccinated					2000	1/1/2000	1	1	2000	3	31	186		2363		2363							63.54954734
2007-0274-KHM	2007	0274	EP-2007-000099	Natural	Biological	Epidemic	Viral disease		Dengue	Cambodia	KHM	South-Eastern Asia	Asia	Kandal, Kampong Cham, Siem Riep, Takeo, Phnom Penh, Kampong Speu, Prey Veng					No	No			Vaccinated					2007	1/1/2007	7		2007	7		182		17000		17000							76.5186792
2000-0649-ZAF	2000	0649		Natural	Biological	Epidemic	Bacterial disease		Cholera	South Africa	ZAF	Southern Africa	Africa	Lower Umfolozi districts, Eshowe/Nkandla area, KwaDukuza/Stanger area, Ugu Region/South Coast (KwaZulu-Natal province)					No	No			Vaccinated					2000	1/1/2000	8	19	2001	4	16	181		86107		86107							63.54954734
1996-0055-COD	1996	0055		Natural	Biological	Epidemic	Bacterial disease		Cholera	Congo (the Democratic Republic of the)	COD	Middle Africa	Africa	Kinshasa					No	No			Vaccinated					1996	1/1/1996	3	29	1996	5	29	179		821		821							57.88470588
2003-0642-ZMB	2003	0642		Natural	Biological	Epidemic	Bacterial disease		Cholera	Zambia	ZMB	Eastern Africa	Africa	Lusaka, Southern, Copperbelt, Northern and Central provinces					No	No			Vaccinated					2003	1/1/2003	12	4	2004	2	25	179		3835		3835							67.88889569
2001-0429-CIV	2001	0429		Natural	Biological	Epidemic	Bacterial disease		Cholera	C�te d�Ivoire	CIV	Western Africa	Africa	Entire country					No	No			Vaccinated					2001	1/1/2001	5		2001	9	21	175		2977		2977							65.34555871
1998-0267-AFG	1998	0267		Natural	Biological	Epidemic	Bacterial disease		Cholera	Afghanistan	AFG	Southern Asia	Asia	Kabul, Bamyan, Uruzgan, Baghlan, Laghman, Takhar, Samagan, Kunduz, Badakhshan and Ghazni, Herat provinces					No	No			Vaccinated					1998	1/1/1998	7		1998	9	2	173		15776		15776							60.15741089
2008-0511-ZMB	2008	0511	EP-2008-000218	Natural	Biological	Epidemic	Bacterial disease		Cholera	Zambia	ZMB	Eastern Africa	Africa	Mpulungu district (Northern province), Mazabuka, Linvingstone, Lusaka districts; Southern, Copperbelt provinces					No	No			Vaccinated					2008	1/1/2008	9	10	2009	6		173		8312		8312							79.4563044
2012-0494-SDN	2012	0494	EP-2012-000184	Natural	Biological	Epidemic	Viral disease		Yellow fever	Sudan (the)	SDN	Northern Africa	Africa	Nyala, Sharq Algabal, Kass, Mershing, Kubum, Rehaid Albirdy (South Darfur); Zalingei, Wadisali, Azoom, Nertity, Mukjer, bendisi, Um Dukhun (Central Darfur); Genaina, Beidha, Habila, Kernik, Forbranga, Jebel Moon (West Darfur); Saraf Omra, Alseraif, Elfashir (North Darfur), Yassin (East Darfur)					No	No			Vaccinated					2012	1/1/2012	9	2	2013	1	9	171		678		678							84.7304789
2008-0258-SLE	2008	0258		Natural	Biological	Epidemic	Bacterial disease		Cholera	Sierra Leone	SLE	Western Africa	Africa	Freetown, Lungi, Kambia					No	No			Vaccinated					2008	1/1/2008	6		2008	6		170		1746		1746							79.4563044
2015-0366-HTI	2015	0366		Natural	Biological	Epidemic	Bacterial disease		Cholera	Haiti	HTI	Caribbean	Americas						No	No			Vaccinated					2015	1/1/2015			2015	8		170		20000		20000							87.46993221
2009-0087-NER	2009	0087	EP-2009-000066-NER	Natural	Biological	Epidemic	Viral disease		Meningococcal disease	Niger (the)	NER	Western Africa	Africa	Zinder, Maradi, Agadez, Dosso, Diffa					No	No		227270	Vaccinated					2009	1/1/2009	1		2009	4	5	169		4513		4513							79.17380276
1997-0496-TJK	1997	0496		Natural	Biological	Epidemic	Bacterial disease		Typhoid	Tajikistan	TJK	Central Asia	Asia	Dushanb�				Yes	No	No			Vaccinated					1997	1/1/1997	2	13	1997	2	13	168		15618		15618							59.23786573
2011-0497-LKA	2011	0497		Natural	Biological	Epidemic	Viral disease		Dengue	Sri Lanka	LKA	Southern Asia	Asia	Western province					No	No			Vaccinated					2011	1/1/2011	1		2011	12	2	167		26343		26343							83.01267439
2012-0167-DOM	2012	0167	FL-2012-000068	Natural	Biological	Epidemic	Bacterial disease		Cholera	Dominican Republic (the)	DOM	Caribbean	Americas	Tambori (Santiago province); San Victor, Moca (Espaillat); Puerto Plata, la Vega, Valverde, Montecristi, Duarrte	Series of heavy rains, floods and landslides disrupting production and distribution of safe water				No	No			Vaccinated					2012	1/1/2012	4	12	2012	4	16	167		26090		26090							84.7304789
2007-0456-COD	2007	0456		Natural	Biological	Epidemic	Viral disease		Ebola Haemmorrhgaic fever	Congo (the Democratic Republic of the)	COD	Middle Africa	Africa	Mkewa, Luebo, Kampungu, Laluamba (Western Kasai)				Yes	No	No			Vaccinated					2007	1/1/2007	6		2007	10	2	166		372		372							76.5186792
2010-0131-NGA	2010	0131	FL-2010-000039	Natural	Biological	Epidemic	Viral disease		Meningitis	Nigeria	NGA	Western Africa	Africa	Nuachi, Gombe, Adamawa, Yobe, Borno, Taraba states					No	No			Vaccinated					2010	1/1/2010			2010	3	24	156		1500		1500							80.47228515
2006-0750-KEN	2006	0750		Natural	Biological	Epidemic	Viral disease		Rift Valley Fever	Kenya	KEN	Eastern Africa	Africa	Garissa, Ijara, Wajir (North Eastern province), Kilifi, Lamu, Tana River, Taita Taveta (Coastal province), Isiolo (Eastern province), Kirinyanga, Maragua, Thika (Central province), Kajiado (Rifht Valley)					No	No			Vaccinated					2006	1/1/2006	11	30	2007	3	12	155		529		529							74.39638749
2008-0543-MOZ	2008	0543	EP-2008-000219	Natural	Biological	Epidemic	Bacterial disease		Cholera	Mozambique	MOZ	Eastern Africa	Africa	Guro district (Manica province), Tete City, Chiuta, Changar, Macanga (Tete province); Zambezia , Niassa, Cabo Delgado, Nampula, Maputo, Sofala, Inhambane, Gaza provinces					No	No			Vaccinated					2008	1/1/2008	11	1	2009	11		155		19310		19310							79.4563044
2009-0661-MOZ	2009	0661		Natural	Biological	Epidemic	Bacterial disease		Cholera	Mozambique	MOZ	Eastern Africa	Africa	Zambesia, Cano Delgado, Nampula, Manica provinces					No	No			Vaccinated					2009	1/1/2009	1		2009	11		155		19310		19310							79.17380276
1998-0246-BGD	1998	0246		Natural	Biological	Epidemic				Bangladesh	BGD	Southern Asia	Asia	Dhaka	Flood				No	No			Vaccinated					1998	1/1/1998	7	8	1998	9	30	151		185000		185000							60.15741089
1995-0225-CIV	1995	0225		Natural	Biological	Epidemic	Bacterial disease		Cholera	C�te d�Ivoire	CIV	Western Africa	Africa	Guiglo, Tabou. Departement du Nord, du Sud, de l'Ouest et du Centre.					No	No			Vaccinated					1995	1/1/1995	9	18	1995	11	12	150		2027		2027							56.23630002
2004-0161-NER	2004	0161		Natural	Biological	Epidemic	Viral disease			Niger (the)	NER	Western Africa	Africa	Niamey, Tahoua, Tillaberi, Dosso					No	No		140000	Vaccinated					2004	1/1/2004	1		2004	5	2	149		20000		20000							69.70644216
1999-0467-AGO	1999	0467		Natural	Biological	Epidemic	Bacterial disease			Angola	AGO	Middle Africa	Africa	Yambala (Benguela Province)					No	No			Vaccinated					1999	1/1/1999	8		1999	10		147		253		253							61.47366718
2005-0616-SDN	2005	0616		Natural	Biological	Epidemic	Viral disease		Yellow Fever	Sudan (the)	SDN	Northern Africa	Africa	Dilling, Abu Jubaiyah, Abyei, Bara, Kadugli, Lagawa, Sheikan, Talodi, Rashad (Nuba mountain area, State of Southern Kordofan)					No	No			Vaccinated					2005	1/1/2005	9		2005	12	17	144		439		439							72.07141045
1997-0542-KEN	1997	0542		Natural	Biological	Epidemic	Bacterial disease		Cholera	Kenya	KEN	Eastern Africa	Africa	Nyatike Division (Migori District), Rachuonyo, Suba, Homa Bay and Kisumu District (Nyuanza province) and Molo (Nakuru)	poor sanitation, lack of safe water and socio-cultural factors				No	No			Vaccinated					1997	1/1/1997	6	25	1997	10	28	140		2360		2360							59.23786573
1999-0465-AFG	1999	0465		Natural	Biological	Epidemic	Viral disease		Acute respiratory syndrome	Afghanistan	AFG	Southern Asia	Asia	Jasthak, Darwaz District, - Badakshan Province					No	No			Vaccinated					1999	1/1/1999	1		1999	2	26	135		6300		6300							61.47366718
2009-0368-ETH	2009	0368		Natural	Biological	Epidemic	Bacterial disease		Cholera/Acute Watery Diarrhoea	Ethiopia	ETH	Eastern Africa	Africa	Oromiya, Amhara, Addis Abeba, Southern Nations Nationalities and People's Region (SNNPR), Afar, Somali states					No	No			Vaccinated					2009	1/1/2009	8		2009	9		135		13652		13652							79.17380276
2008-0511-AGO	2008	0511	EP-2008-000218	Natural	Biological	Epidemic	Bacterial disease		Cholera	Angola	AGO	Middle Africa	Africa	Uige, Luanda, Kwanza Norte, Malanje, Kwanza Sul, Huila, Cunene					No	No			Vaccinated					2008	1/1/2008	1	1	2009	5	17	134		7495		7495							79.4563044
1999-0721-SLE	1999	0721		Natural	Biological	Epidemic			Dysentery	Sierra Leone	SLE	Western Africa	Africa	many area of the country					No	No			Vaccinated					1999	1/1/1999	12	6	2000	2	4	132		3094		3094							61.47366718
2006-0433-ETH	2006	0433		Natural	Biological	Epidemic			Acute watery diarrhoea	Ethiopia	ETH	Eastern Africa	Africa	Gambella, Oromiya regions, Guji zone, Southern Nations Nationalities and Poeple Region, Addis					No	No			Vaccinated					2006	1/1/2006	4	15	2006	4	22	132		10966		10966							74.39638749
2010-0557-DOM	2010	0557	EP-2010-000210	Natural	Biological	Epidemic	Bacterial disease		Cholera	Dominican Republic (the)	DOM	Caribbean	Americas	Santo Domingo (Santo Domingo Norte and Este); Santiago (Navarrette, Janico, Santiago), Elias Pina (Banica), San Juan (San Juan de la Maguana), Valverde (Mao), Espaillat, La Vega					No	No			Vaccinated					2010	1/1/2010	12		2011	10		130		17321		17321							80.47228515
2002-0854-COG	2002	0854		Natural	Biological	Epidemic	Viral disease		Ebola	Congo (the)	COG	Middle Africa	Africa	Mbomo, Kelle Ambomi, Ongonda, Ndjoukou, Campement Mvoula, Mbomo (Western Cuvette region)					No	No			Vaccinated					2002	1/1/2002	12	31	2003	5	6	128		15		15							66.3819637
2014-0235-SSD	2014	0235	OT-2014-000001	Natural	Biological	Epidemic	Bacterial disease		Cholera	South Sudan	SSD	Northern Africa	Africa	Juba, Torit					No	No			Vaccinated					2014	1/1/2014	4	23	2014	8	17	127		5900		5900							87.36629784
1995-0458-NPL	1995	0458		Natural	Biological	Epidemic	Viral disease		Encephalitis	Nepal	NPL	Southern Asia	Asia						No	No			Vaccinated					1995	1/1/1995			1995			126		772		772							56.23630002
2005-0082-SDN	2005	0082		Natural	Biological	Epidemic	Bacterial disease		Meningococcal disease	Sudan (the)	SDN	Northern Africa	Africa	Blue Nile, Gadarif, Gezira, Kordofan, White Nile states					No	No			Vaccinated					2005	1/1/2005	1	22	2005	2	2	124		3579		3579							72.07141045
2011-0181-TCD	2011	0181	EP-2011-000036	Natural	Biological	Epidemic	Viral disease		Meningitis	Chad	TCD	Middle Africa	Africa	Sarh, Moundou, Gounougaya, Bikin, Koumra (Logone Occidental, Moyen Chari)					No	No			Vaccinated					2011	1/1/2011	3	18	2011	3	20	124		2085		2085							83.01267439
2004-0395-TCD	2004	0395		Natural	Biological	Epidemic	Bacterial disease		Cholera	Chad	TCD	Middle Africa	Africa	N'djamena, Chari, Baguirmi, Kanem, Lac, Mongo					No	No			Vaccinated					2004	1/1/2004	6	14	2004	9	9	123		2895		2895							69.70644216
2008-0065-BRA	2008	0065	EP-2008-000042	Natural	Biological	Epidemic	Viral disease		Dengue and Hemorrhagic fever outbreaks	Brazil	BRA	South America	Americas	Rio de Janeiro, Angra do Reis, Campos dos Goytacasez, Nova Iguacu, Duque de Caxias municipalities					No	No			Vaccinated					2008	1/1/2008	3		2008	11		123		162701		162701							79.4563044
1996-0217-NPL	1996	0217		Natural	Biological	Epidemic	Viral disease		Encephalitis	Nepal	NPL	Southern Asia	Asia	Terai Region					No	No			Vaccinated					1996	1/1/1996	9		1996	9	27	118		697		697							57.88470588
2001-0790-ETH	2001	0790		Natural	Biological	Epidemic	Bacterial disease		Meningococcal	Ethiopia	ETH	Eastern Africa	Africa	woredas of Dale and Sheedina (Sidama Sone of the Southern Nations, Nationalities and Peoples (SNNPR))					No	No			Vaccinated					2001	1/1/2001	9	10	2002	2	3	118		2211		2211							65.34555871
2012-0110-UGA	2012	0110	EP-2012-000031	Natural	Biological	Epidemic	Bacterial disease		Cholera	Uganda	UGA	Eastern Africa	Africa	Mbale, Sironko, Bududa (Eastern region); Kasase, Buliisa (WEst and South Western region); Nebbi (West-Nile sub-region)					No	No			Vaccinated					2012	1/1/2012	1	1	2012	9	1	118		5279		5279							84.7304789
1998-0235-AGO	1998	0235		Natural	Biological	Epidemic	Bacterial disease		Meningococcal disease	Angola	AGO	Middle Africa	Africa	Luanda Norte, Bi�, Malange, Huambo province					No	No			Vaccinated					1998	1/1/1998	1	1	1998	8	6	115		1113		1113							60.15741089
2005-0220-TCD	2005	0220		Natural	Biological	Epidemic	Viral disease			Chad	TCD	Middle Africa	Africa	Batha, Ndjamena, Chari-Baguirmi, Moyen-Chari, Tandjile, Ouaddai, Wadi Fara					No	No			Vaccinated					2005	1/1/2005	1	3	2005	5	15	115		6000		6000							72.07141045
2010-0131-TCD	2010	0131	FL-2010-000039	Natural	Biological	Epidemic	Viral disease		Meningitis	Chad	TCD	Middle Africa	Africa	Laokassi, Goundi, Sarh, B�r�, B�bidjia, Doba, Donomanaga districts					No	No			Vaccinated					2010	1/1/2010	1		2010	3	15	115		1090		1090							80.47228515
2001-0331-AFG	2001	0331		Natural	Biological	Epidemic	Bacterial disease		Cholera	Afghanistan	AFG	Southern Asia	Asia	Norhtern region (Khulm, Aibak), north-east region (Faizabad, Kunduz), eastern region, southern region and south-east region.					No	No			Vaccinated					2001	1/1/2001	6	1	2001	7	25	114		4385		4385							65.34555871
1998-0341-CMR	1998	0341		Natural	Biological	Epidemic	Bacterial disease		Cholera	Cameroon	CMR	Middle Africa	Africa	Kousseri and urban Maroua (Extreme Nord province), Garoua (Nord province) and Douala (Littoral province)					No	No			Vaccinated					1998	1/1/1998	6		1998	10		113		1106		1106							60.15741089
2001-0370-TCD	2001	0370		Natural	Biological	Epidemic	Bacterial disease		Cholera	Chad	TCD	Middle Africa	Africa	Amreguebe, Ridina, Diguel, Abena, Chagoua, Farcha, Walia (Ndjamena district), Massakory, Bongo, Mondou, Bousso, Lere, Mao, Bol, Mousson, Mandelao, Guitte districts					No	No			Vaccinated					2001	1/1/2001	6	26	2001	9	4	113		3444		3444							65.34555871
2008-0511-MWI	2008	0511	EP-2008-000218	Natural	Biological	Epidemic	Bacterial disease		Cholera	Malawi	MWI	Eastern Africa	Africa	Blantyre, Lilongwe, Machinga districts					No	No			Vaccinated					2008	1/1/2008	11	15	2009	5	24	113		5269		5269							79.4563044
2013-0559-MDG	2013	0559	EP-2013-000156	Natural	Biological	Epidemic	Viral disease		Pneumonic plague	Madagascar	MDG	Eastern Africa	Africa	Beranimbo village (Ampatakamaeroreny municipality); Ikongo district (Vatpvavy Fitovinany region); Tsiraonomandidy distrci (Antananarivo province); Ikalamavony (Fianarantsoa province); Analamanga, Vakinankarata, Bongolava, Itasy, Amoron? I Mania, Haute Mahatsiatra, Vatovavy, Analanjirofo, Boeny, Betsiboka, Sofia, Alaotra Mangora, Sava, Diana					No	No			Vaccinated					2013	1/1/2013	10	5	2014	1	13	113	660			660							85.97164225
2006-0324-GIN	2006	0324		Natural	Biological	Epidemic	Bacterial disease		Cholera	Guinea	GIN	Western Africa	Africa	Gueckedou, Kissidougou, N'zerekore, Lola districst of Farnah and Conakry					No	No			Vaccinated					2006	1/1/2006	1		2006	10	22	111		173		173							74.39638749
2008-0235-NER	2008	0235	EP-2008-000067	Natural	Biological	Epidemic	Bacterial disease		Meningitis	Niger (the)	NER	Western Africa	Africa	Tahoua, Dosso, Zinder, Maradi, Tillaberi					No	No			Vaccinated					2008	1/1/2008	1	1	2008	12	8	111		1991		1991							79.4563044
1996-0491-SLE	1996	0491		Natural	Biological	Epidemic	Viral disease		Lassa fever	Sierra Leone	SLE	Western Africa	Africa	Kenema District					No	No			Vaccinated					1996	1/1/1996	11		1997	4	31	110		470		470							57.88470588
1998-0594-MOZ	1998	0594		Natural	Biological	Epidemic	Bacterial disease		Cholera	Mozambique	MOZ	Eastern Africa	Africa	Beira				Yes	No	No			Vaccinated					1998	1/1/1998	1	25	1998	2	9	109		2000		2000							60.15741089
2007-0113-TZA	2007	0113		Natural	Biological	Epidemic	Viral disease		Rift Valley Fever	Tanzania, United Republic of	TZA	Eastern Africa	Africa	Arusha, Tanga, Manyara, Dodoma, Singida, Morogoro, Dar Es Salaam, Iringa, Pwani regions					No	No			Vaccinated					2007	1/1/2007	1	13	2007	5	3	109		264		264							76.5186792
2009-0491-CMR	2009	0491	EP-2010-000111	Natural	Biological	Epidemic	Bacterial disease		Cholera	Cameroon	CMR	Middle Africa	Africa	Meri, Mogobe, Makary, Kousseri, Mada, Koza, Guere, Mokolo, Hina, Kolofata, Roua, Kar Hay, Yagoua, Tokomb�r�					No	No			Vaccinated					2009	1/1/2009	9	15	2010	8	1	109	1456			1456							79.17380276
1998-0335-SDN	1998	0335		Natural	Biological	Epidemic			Acute respiratory syndrome	Sudan (the)	SDN	Northern Africa	Africa	Kashipo village, Boma Eastern Equatoria. Meyon (southern Sudan)					No	No			Vaccinated					1998	1/1/1998	7		1998	9		107		2000		2000							60.15741089
2009-0657-AGO	2009	0657		Natural	Biological	Epidemic	Bacterial disease		Diarroheic diseases	Angola	AGO	Middle Africa	Africa	Sumbe, Porto Amboim, Mussende district					No	No			Vaccinated					2009	1/1/2009	1		2009	12		107		25795		25795							79.17380276
2003-0562-MLI	2003	0562		Natural	Biological	Epidemic	Bacterial disease		Cholera	Mali	MLI	Western Africa	Africa	Koulikoro, Segou, Mopti, Bamako, Tombouctou, Sikasso regions (along Niger River)					No	No			Vaccinated					2003	1/1/2003	8	14	2004	2	18	106		1216		1216							67.88889569
1998-0578-MYS	1998	0578		Natural	Biological	Epidemic	Viral disease		Encephalitis	Malaysia	MYS	South-Eastern Asia	Asia	Perak, Negeri Sembilan, Malaya Peninsula	Exposure to pigs				No	No			Vaccinated					1998	1/1/1998	9		1999	4		105		160		160							60.15741089
2012-0287-GIN	2012	0287	EP-2012-000158	Natural	Biological	Epidemic	Bacterial disease		Cholera	Guinea	GIN	Western Africa	Africa	Conakry, Forecariah, Boffa, Bok�, Mamou, Dubreka, Coyah, Kindia, Fria, Kankan, Kerouan�					No	No			Vaccinated					2012	1/1/2012	2	2	2012	9	1	105		5523		5523							84.7304789
2001-0555-COD	2001	0555		Natural	Biological	Epidemic	Bacterial disease		Meningococcal disease	Congo (the Democratic Republic of the)	COD	Middle Africa	Africa	Katana, Bukavu, Idjwi (South Kivu province)					No	No		413500	Vaccinated					2001	1/1/2001	8	2	2002	1	2	104		893		893							65.34555871
1999-0717-SDN	1999	0717		Natural	Biological	Epidemic			Acute watery diarrhoea	Sudan (the)	SDN	Northern Africa	Africa	Padak, Mading, Wanding, Lankien, Akobo and Burmat, Jonglei region					No	No			Vaccinated					1999	1/1/1999	3		1999	4	27	102		892		892							61.47366718
2009-0150-TCD	2009	0150		Natural	Biological	Epidemic	Viral disease		Meningitis	Chad	TCD	Middle Africa	Africa						No	Yes			Vaccinated					2009	1/1/2009	1		2009	4		102		871		871							79.17380276
2009-0541-COD	2009	0541		Natural	Biological	Epidemic	Bacterial disease		Cholera	Congo (the Democratic Republic of the)	COD	Middle Africa	Africa	South Kivu					No	No			Vaccinated					2009	1/1/2009	1	1	2009	11	16	102		10070		10070							79.17380276
2011-0333-GHA	2011	0333	EP-2011-000098	Natural	Biological	Epidemic	Bacterial disease		Cholera	Ghana	GHA	Western Africa	Africa						No	No			Vaccinated					2011	1/1/2011	9		2011	10	14	101		10002		10002							83.01267439
2004-0437-GIN	2004	0437		Natural	Biological	Epidemic	Bacterial disease		Cholera	Guinea	GIN	Western Africa	Africa	Kindia, Conakry, Siguiri, Mandiana, Boffa, Coyah, Kaloum, Matam, Matoto, Ratoma	Heavy rainfall				No	No			Vaccinated					2004	1/1/2004	6		2004	10		100		1092		1092							69.70644216
2005-0221-NGA	2005	0221		Natural	Biological	Epidemic			Acute Watery Diarrhoeal syndrome	Nigeria	NGA	Western Africa	Africa	Makurdi (Benue state)					No	No			Vaccinated					2005	1/1/2005	4	11	2005	4	20	100											72.07141045
2006-0720-UGA	2006	0720		Natural	Biological	Epidemic	Bacterial disease		Meningoccal disease	Uganda	UGA	Eastern Africa	Africa	Arua/marcha-Terego, Yumbe, Moyo, Koboko, Adjumani, Nebby, Karamoja, Kotido, Moroto, Nakapiripit districts					No	No			Vaccinated					2006	1/1/2006	12	28	2007	4	8	100		3649		3649							74.39638749
2008-0424-NGA	2008	0424		Natural	Biological	Epidemic	Bacterial disease		Cholera	Nigeria	NGA	Western Africa	Africa	Katsina, Zamfara, Bauchi, Kano states (North)	Dirty water				No	No			Vaccinated					2008	1/1/2008	9		2008	9		97											79.4563044
2015-0225-NGA	2015	0225		Natural	Biological	Epidemic	Bacterial disease		Cholera	Nigeria	NGA	Western Africa	Africa	Anambra, Kano, Rivers, Ebonyi states					No	No			Vaccinated					2015	1/1/2015	1		2015	4		97		2108		2108							87.46993221	1	2213;2225;65701;65708
2007-0658-SDN	2007	0658		Natural	Biological	Epidemic	Viral disease		Rift Valley Fever	Sudan (the)	SDN	Northern Africa	Africa	While Nile, Sennar, Gazeera States					No	No			Vaccinated					2007	1/1/2007	10	18	2007	11	14	96		233		233							76.5186792
2007-0682-UGA	2007	0682	EP-2007-000233	Natural	Biological	Epidemic	Viral disease		Hepatitis E Virus	Uganda	UGA	Eastern Africa	Africa	Madi Opei (Lamwo County, Kitgum district), Agoro, Paloga, Padibe, Mucwini, Lokung, Layamo, Orom, Kigtum, Akwnag, Palabek Gem, Pader, Gulu and Yumbe districts (West Nile region), Oboko, Lupulingi, Lugede, Ywaya, Apwoyo	low latrine coverage, contamination water, poor hygiene practices in IDP camps				No	No			Vaccinated					2007	1/1/2007	11		2009	1	19	96		5761		5761							76.5186792
1996-0117-TCD	1996	0117		Natural	Biological	Epidemic	Bacterial disease		Cholera	Chad	TCD	Middle Africa	Africa	N'Djamena region					No	No			Vaccinated					1996	1/1/1996	6	3	1996	7	14	94		1317		1317							57.88470588
2010-0400-TCD	2010	0400	EP-2010-000165	Natural	Biological	Epidemic	Bacterial disease		Cholera	Chad	TCD	Middle Africa	Africa	Lac, Mayo Kebbi districts					No	Yes			Vaccinated					2010	1/1/2010	6		2010	9	21	92		1730		1730							80.47228515
2013-0500-COL	2013	0500	EP-2013-000127	Natural	Biological	Epidemic	Viral disease		Dengue	Colombia	COL	South America	Americas	valle de Cauca, Tolima, Santander, Cesar, meta, England, Norte de santander, Atlantic, Bolivar, Cordoba, Putumayo, Barrranquilla, Casanare, Huila, Magdalena, Sucre, Arauca, Quindiio, Vaupes, Vichada, Boyaca, Caqueta, Caldas, La Guajira					No	No			Vaccinated					2013	1/1/2013	7		2013	10		91		1171		1171							85.97164225
2007-0423-GIN	2007	0423		Natural	Biological	Epidemic	Bacterial disease		Cholera	Guinea	GIN	Western Africa	Africa						No	No			Vaccinated					2007	1/1/2007	1		2007	8		90		2410		2410							76.5186792
1999-0501-NGA	1999	0501		Natural	Biological	Epidemic	Bacterial disease		Cholera	Nigeria	NGA	Western Africa	Africa	Kano, Adamawa, Edo					No	No			Vaccinated					1999	1/1/1999	3	24	1999	5	6	89		1122		1122							61.47366718
2004-0377-LKA	2004	0377		Natural	Biological	Epidemic	Viral disease		Dengue	Sri Lanka	LKA	Southern Asia	Asia	Columbo, Kandy, Gampaha, Kalutara, Kurunegala					No	No			Vaccinated					2004	1/1/2004	7	28	2004	7	28	88		15000		15000							69.70644216
2012-0108-TCD	2012	0108		Natural	Biological	Epidemic	Viral disease		Meningitis	Chad	TCD	Middle Africa	Africa	Oumhadjer, Massakory, Lere, Amdam, Aboudea, Amtiman, Donamanga, Bebeto, Koumra, Moissala districts					No	No			Vaccinated					2012	1/1/2012	1		2012	3	25	88		1708		1708							84.7304789
2004-0410-SDN	2004	0410		Natural	Biological	Epidemic	Viral disease		Acute Hepatitis E	Sudan (the)	SDN	Northern Africa	Africa	West Darfur					No	No			Vaccinated					2004	1/1/2004	5	22	2004	9	17	87		6774		6774							69.70644216
2004-0515-IDN	2004	0515		Natural	Biological	Epidemic	Viral disease		Avion Influenza H5N1	Indonesia	IDN	South-Eastern Asia	Asia	Banten, Jakarta, West Java, Lampung					No	No			Vaccinated					2005	1/1/2005	1	1	2007	8	14	87		21		21							69.70644216
2009-0655-ZMB	2009	0655		Natural	Biological	Epidemic	Bacterial disease		Cholera	Zambia	ZMB	Eastern Africa	Africa	Lusaka, Southern, Copperbelt, Northern, Luapula					No	No			Vaccinated					2009	1/1/2009	10	19	2010	4	8	87		5198		5198							79.17380276
2010-0131-NER	2010	0131	FL-2010-000039	Natural	Biological	Epidemic	Viral disease		Meningitis	Niger (the)	NER	Western Africa	Africa	Agadez, Madarounda, Zinder, Maradi districts					No	No			Vaccinated					2010	1/1/2010	1	1	2010	3	22	87		977		977							80.47228515
2003-0674-MOZ	2003	0674		Natural	Biological	Epidemic	Bacterial disease		Cholera	Mozambique	MOZ	Eastern Africa	Africa	Maputo, Inhambane, Gaza, Sofala, Zambezia, Nampula, Inhambane, Tete provinces					No	Yes			Vaccinated					2003	1/1/2003	12	20	2004	3	18	85		15237		15237							67.88889569
1997-0508-NPL	1997	0508		Natural	Biological	Epidemic	Viral disease		Japanese encephalitis	Nepal	NPL	Southern Asia	Asia	Bankey district, Bardiya, Jhapa, Chitwan, Rupandehi, Kailali, Nawalparasi, Morang, Surkhet, Dang, Kanchanpur, Makanpur, Gorka, Saptari, Tanahu, Mahotari, Sindhuli, Siraha, Sunsari and Dhanusha					No	No			Vaccinated					1997	1/1/1997	4	15	1997	9	26	84		1364		1364							59.23786573
1997-0547-COG	1997	0547		Natural	Biological	Epidemic	Bacterial disease		Cholera	Congo (the)	COG	Middle Africa	Africa	Pointe-Noire					No	No			Vaccinated					1997	1/1/1997	11	27	1998	2	5	83		485		485							59.23786573
2002-0505-RWA	2002	0505		Natural	Biological	Epidemic	Bacterial disease		Meningococcal disease	Rwanda	RWA	Eastern Africa	Africa	Butare, Kibongo , Kibuye, Umatara provinces				Yes	No	No		244000	Vaccinated					2002	1/1/2002	6	24	2002	9	18	83		636		636							66.3819637
2009-0358-PNG	2009	0358		Natural	Biological	Epidemic	Bacterial disease		Dysentry	Papua New Guinea	PNG	Melanesia	Oceania	Menyamya district (Morobe province); Goroka, Daulo; Obura Wonenara, Lufa (Eastern Highlands); Madang (Madang), Angoram (East Speik)					No	No			Vaccinated					2009	1/1/2009	8	22	2009	12	18	83		1611		1611							79.17380276
2012-0359-NER	2012	0359		Natural	Biological	Epidemic	Bacterial disease		Cholera	Niger (the)	NER	Western Africa	Africa	Tera, Tillaberi, Kollo, Say, Ouallam districts (Tillab�ri region)					No	No			Vaccinated					2012	1/1/2012	1	1	2012	10	17	81		4433		4433							84.7304789
1996-0056-SWZ	1996	0056		Natural	Biological	Epidemic	Parasitic disease			Eswatini	SWZ	Southern Africa	Africa						No	No			Vaccinated					1996	1/1/1996	1		1996	4		80											57.88470588
2001-0626-NGA	2001	0626		Natural	Biological	Epidemic	Bacterial disease		Cholera	Nigeria	NGA	Western Africa	Africa	Kano, Akwa Ibom, Kwara and Jigawa states					No	No			Vaccinated					2001	1/1/2001	11	14	2001	11	26	80		2170		2170							65.34555871
1998-0336-COD	1998	0336		Natural	Biological	Epidemic	Bacterial disease		Meningococcal disease	Congo (the Democratic Republic of the)	COD	Middle Africa	Africa	Bobozo Camp (Kananga)					No	No		11000	Vaccinated					1998	1/1/1998	9	19	1998	12	4	79		203		203							60.15741089
2007-0721-MOZ	2007	0721		Natural	Biological	Epidemic	Bacterial disease		Cholera	Mozambique	MOZ	Eastern Africa	Africa	Tete, Mutarara district vapital, Vila nova, Bawe, Traquino					No	No			Vaccinated					2007	1/1/2007	10		2008	10		78		7547		7547							76.5186792
2004-0376-COD	2004	0376		Natural	Biological	Epidemic			Gastroenteritis	Congo (the Democratic Republic of the)	COD	Middle Africa	Africa	Kinshasa					No	No			Vaccinated					2004	1/1/2004	5	31	2004	7	12	77		2599		2599							69.70644216
2013-0367-LAO	2013	0367		Natural	Biological	Epidemic	Viral disease		Dengue	Lao People's Democratic Republic (the)	LAO	South-Eastern Asia	Asia						No	No			Vaccinated					2013	1/1/2013	1		2013	8		77		36000		36000							85.97164225
2014-0371-CMR	2014	0371	EP-2014-000100	Natural	Biological	Epidemic	Bacterial disease		Cholera	Cameroon	CMR	Middle Africa	Africa	Bourha, Goufley, Mogode, Mokolo, Hina, Roua, Kosa, Kousseri, Maroua riral, Mindif					No	No			Vaccinated					2014	1/1/2014	4	24	2014	8	12	77		1680		1680							87.36629784
2000-0592-SAU	2000	0592		Natural	Biological	Epidemic	Viral disease		Rift Valley fever	Saudi Arabia	SAU	Western Asia	Asia	Jizan region (southwestern)					No	No			Vaccinated					2000	1/1/2000	9	11	2000	10	17	76		329		329							63.54954734
2004-0578-NGA	2004	0578		Natural	Biological	Epidemic	Bacterial disease		Cholera	Nigeria	NGA	Western Africa	Africa	Kano, Jigawa states					No	No			Vaccinated					2004	1/1/2004	10	15	2004	11	23	76		1316		1316							69.70644216
1996-0130-SLE	1996	0130		Natural	Biological	Epidemic	Viral disease		Lassa fever	Sierra Leone	SLE	Western Africa	Africa	Kailahum and Kenema Districts	unprecedented increase in the rat population				No	No			Vaccinated					1996	1/1/1996	1	1	1996	7	26	73		173		173							57.88470588
2005-0726-ZWE	2005	0726		Natural	Biological	Epidemic	Bacterial disease		Cholera	Zimbabwe	ZWE	Eastern Africa	Africa	Chikomba, Buhera, Harare, Manicaland, Mashonaland Central, East and West, Masvingo, Midlands					No	No			Vaccinated					2005	1/1/2005	12	10	2006	5	18	73		980		980							72.07141045
2001-0610-COD	2001	0610		Natural	Biological	Epidemic	Bacterial disease		Cholera	Congo (the Democratic Republic of the)	COD	Middle Africa	Africa	Lubumbashi, Ankoro, Kabalo, Kongolo and Kalemie (Katanga Province)					No	No			Vaccinated					2001	1/1/2001	10	1	2001	10	1	72		851		851							65.34555871
2005-0484-GIN	2005	0484		Natural	Biological	Epidemic	Bacterial disease		Cholera	Guinea	GIN	Western Africa	Africa	Conakry, Boke, Boffa, Coyah, Forecariah, Kindia, Pita prefectures					No	No			Vaccinated					2005	1/1/2005	4	11	2005	10	30	72		1884		1884							72.07141045
2002-0504-BDI	2002	0504		Natural	Biological	Epidemic	Bacterial disease			Burundi	BDI	Eastern Africa	Africa	Ngozi, Muyinga, Kirundo, Ruyigi, Gitega, Karuzi					No	No			Vaccinated					2002	1/1/2002	7	6	2002	9	22	68		934		934							66.3819637
2006-0636-AGO	2006	0636		Natural	Biological	Epidemic	Bacterial disease		Cholera	Angola	AGO	Middle Africa	Africa	Huila, Uige provinces					No	No			Vaccinated					2006	1/1/2006	10	24	2006	11		68											74.39638749
2002-0597-COD	2002	0597		Natural	Biological	Epidemic	Bacterial disease		Cholera	Congo (the Democratic Republic of the)	COD	Middle Africa	Africa	Malemba Nkulu, Kabala, Butombe, Songwe, Twite-Mwanza (Katanga province and Estern Kasai province					No	No			Vaccinated					2002	1/1/2002	7		2003	5		67		2636		2636							66.3819637
2007-0432-ZWE	2007	0432	EP-2007-000104	Natural	Biological	Epidemic				Zimbabwe	ZWE	Eastern Africa	Africa	Bulawayo, Harare, Kadoma, Kwekwe, Gokwe North and South Rural districts (Mashonaland West, Midlands)					No	No			Vaccinated					2007	1/1/2007	5	25	2008	2		67		10000		10000							76.5186792
2010-0268-HND	2010	0268	EP-2010-000558	Natural	Biological	Epidemic	Viral disease		Dengue	Honduras	HND	Central America	Americas	Tegucigalpa (Fransico Morazan department); San Pedro Sula (Cortes department); El Progresso, La Ceiba, Olanchito, Yoro, Catacamas, Choluteca, Danli, El Paraiso					No	Yes			Vaccinated					2010	1/1/2010	1		2010	9		67		27000		27000							80.47228515
2005-0481-IND	2005	0481		Natural	Biological	Epidemic	Bacterial disease		Leptospirosis	India	IND	Southern Asia	Asia	Maharashtra state					No	No			Vaccinated					2005	1/1/2005	8	28	2005	8	30	66											72.07141045
1996-0211-BEN	1996	0211		Natural	Biological	Epidemic	Viral disease		Yellow fever	Benin	BEN	Western Africa	Africa	Kerou district (Atacora) and Borgou					No	No		56000	Vaccinated					1996	1/1/1996	7	1	1996	10	20	65		21		21							57.88470588
2008-0511-ZAF	2008	0511	EP-2008-000218	Natural	Biological	Epidemic	Bacterial disease		Cholera	South Africa	ZAF	Southern Africa	Africa	Vhembe district (Limpopo province); Mpumalanga, Gauteng provinces					No	Yes			Vaccinated					2008	1/1/2008	11	15	2009	5	31	65		12752		12752							79.4563044
2010-0207-NPL	2010	0207		Natural	Biological	Epidemic	Bacterial disease		Diarrhoea outbreak	Nepal	NPL	Southern Asia	Asia	Sankhuwsava, Saptari, Khotang, Udayapur, Dhanusha, Mahottari, Sariahi, Paesa, Bara, Dolakha, Myagdi, Kapilvastu, Nawalparais, Banke, Humla, Jumla, Mugu, Dolpa, Kalikot, Jajarkot, Doti, Baitadi, Achham, Rautahat, Bajhang, Bajura, Bhojpur, Jhapa, Siraha, Okhaldhunga, Rasuwa, Nuwakot, Chitwan, Ramechap, Rukum, Rolpa, Sindhupalchok, Dhading, Makwanpur, Kavre, Sindhuli, Gorkha, Lamjung, Arghakhanchi, …	Increase in temperatures and scarcity of safe drinking water				No	No			Vaccinated					2010	1/1/2010	4		2010	12		65		3972		3972							80.47228515
1996-0210-BFA	1996	0210		Natural	Biological	Epidemic	Bacterial disease			Burkina Faso	BFA	Western Africa	Africa						No	No			Vaccinated					1996	1/1/1996	11		1997	1	28	64		461		461							57.88470588
2008-0447-NER	2008	0447		Natural	Biological	Epidemic	Bacterial disease		Cholera	Niger (the)	NER	Western Africa	Africa	Keita, Birni districts, Maradi, Guidan Roumdji					No	No			Vaccinated					2008	1/1/2008	1	1	2008	10		62		814		814							79.4563044
2009-0656-MWI	2009	0656	EP-2010-000117	Natural	Biological	Epidemic	Viral disease		Measles	Malawi	MWI	Eastern Africa	Africa	Blantyre, Zomba, Thyolo, Mwanza, Lilongwe					No	No			Vaccinated					2009	1/1/2009	12		2010	8		62		11461		11461							79.17380276
2009-0369-PNG	2009	0369		Natural	Biological	Epidemic	Viral disease		Influenza	Papua New Guinea	PNG	Melanesia	Oceania	Menyamya					No	No			Vaccinated					2009	1/1/2009	9	11	2009	12	18	62		4917		4917							79.17380276
2009-0542-COD	2009	0542		Natural	Biological	Epidemic	Bacterial disease		Cholera	Congo (the Democratic Republic of the)	COD	Middle Africa	Africa	North Kivu					No	No			Vaccinated					2009	1/1/2009	1	1	2009	11	16	61		5639		5639							79.17380276
1997-0546-CMR	1997	0546		Natural	Biological	Epidemic			Bloody diarrhoea	Cameroon	CMR	Middle Africa	Africa						No	No			Vaccinated					1997	1/1/1997	11		1998	4		60		237		237							59.23786573
2010-0131-TGO	2010	0131	FL-2010-000039	Natural	Biological	Epidemic	Viral disease		Meningitis	Togo	TGO	Western Africa	Africa	Blitta, Savannah					No	No			Vaccinated					2010	1/1/2010	1	1	2010	3	22	60		236		236							80.47228515
2004-0396-COD	2004	0396		Natural	Biological	Epidemic	Bacterial disease			Congo (the Democratic Republic of the)	COD	Middle Africa	Africa	Ituri					No	No			Vaccinated					2004	1/1/2004	1		2004	5		58		984		984							69.70644216
2007-0324-SDN	2007	0324		Natural	Biological	Epidemic				Sudan (the)	SDN	Northern Africa	Africa						No	No			Vaccinated					2007	1/1/2007	8		2007	8		58		890		890							76.5186792
2000-0213-SAU	2000	0213		Natural	Biological	Epidemic	Bacterial disease		Meningococcal disease	Saudi Arabia	SAU	Western Asia	Asia						No	No			Vaccinated					2000	1/1/2000	3		2000	4	27	57		168		168							63.54954734
2002-0154-BRA	2002	0154		Natural	Biological	Epidemic	Viral disease		Dengue	Brazil	BRA	South America	Americas	Rio de Janeiro state					No	No			Vaccinated					2002	1/1/2002	1	1	2002	4	25	57		317730		317730							66.3819637
2004-0703-COD	2004	0703		Natural	Biological	Epidemic	Bacterial disease			Congo (the Democratic Republic of the)	COD	Middle Africa	Africa	Dingila, Zobia (Bas-Uele district, Oriental province)					No	No			Vaccinated					2004	1/1/2004	12	15	2005	3	15	57		73		73							69.70644216
1996-0073-LBR	1996	0073		Natural	Biological	Epidemic	Bacterial disease		Cholera	Liberia	LBR	Western Africa	Africa	Barclay Military Camp					No	No			Vaccinated					1996	1/1/1996	4	12	1996	4	18	56											57.88470588
1999-0471-KHM	1999	0471		Natural	Biological	Epidemic	Bacterial disease		Cholera	Cambodia	KHM	South-Eastern Asia	Asia	Rottanakiri Province (north eastern)					No	No			Vaccinated					1999	1/1/1999	4	16	1999	5	16	56		874		874							61.47366718
2004-0437-SLE	2004	0437		Natural	Biological	Epidemic	Bacterial disease		Cholera	Sierra Leone	SLE	Western Africa	Africa	Freetown, Western area, Port Loko, Kambia districts	Heavy rains, overcrowed slums, infected traders				No	No			Vaccinated					2004	1/1/2004	8	2	2004	8	30	56		633		633							69.70644216
2007-0274-MYS	2007	0274	EP-2007-000099	Natural	Biological	Epidemic	Viral disease		Dengue	Malaysia	MYS	South-Eastern Asia	Asia						No	No			Vaccinated					2007	1/1/2007	7		2007	7		56											76.5186792
1998-0268-SLE	1998	0268		Natural	Biological	Epidemic	Bacterial disease		Cholera	Sierra Leone	SLE	Western Africa	Africa	Freetown					No	No			Vaccinated					1998	1/1/1998	9	9	1998	9	23	55		1770		1770							60.15741089
2005-0491-MRT	2005	0491		Natural	Biological	Epidemic	Bacterial disease		Cholera	Mauritania	MRT	Western Africa	Africa	Nouakchott, Brakna, Guidimakha, Traza, Elmina, Arafat, Dar Naim, Ksar, Sebkha districts					No	No			Vaccinated					2005	1/1/2005	7	20	2005	10	23	55		2585		2585							72.07141045
2013-0329-ETH	2013	0329		Natural	Biological	Epidemic	Viral disease		Yellow Fever	Ethiopia	ETH	Eastern Africa	Africa	South Omo					No	No			Vaccinated					2013	1/1/2013	7		2013	7	22	55		141		141							85.97164225
2013-0371-ETH	2013	0371		Natural	Biological	Epidemic	Viral disease		Yellow fever	Ethiopia	ETH	Eastern Africa	Africa	South Omo, Arbaminch zones					No	No			Vaccinated					2013	1/1/2013	7		2013	7	22	55		141		141							85.97164225
1997-0313-COD	1997	0313		Natural	Biological	Epidemic	Bacterial disease		Cholera	Congo (the Democratic Republic of the)	COD	Middle Africa	Africa	Kapalata Camp (Haut-Zaire Province)	Heavy rains which caused floods and poor sanitary conditions				No	No			Vaccinated					1997	1/1/1997	12	18	1998	1	6	54		800		800							59.23786573
1998-0151-TWN	1998	0151		Natural	Biological	Epidemic	Viral disease		Encaphalitis	Taiwan (Province of China)	TWN	Eastern Asia	Asia						No	No			Vaccinated					1998	1/1/1998	4		1998	7	3	54		250000		250000							60.15741089
2007-0509-BGD	2007	0509		Natural	Biological	Epidemic	Bacterial disease		Cholera	Bangladesh	BGD	Southern Asia	Asia						No	No			Vaccinated					2007	1/1/2007	7	29	2007	10	9	54		236558		236558							76.5186792
1999-0470-BDI	1999	0470		Natural	Biological	Epidemic	Parasitic disease			Burundi	BDI	Eastern Africa	Africa	All provinces e.g. Karusi, Rutoke, Mutoyi					No	No			Vaccinated					1999	1/1/1999	1		1999	5		51		616034		616034							61.47366718
2006-0750-SOM	2006	0750		Natural	Biological	Epidemic	Viral disease		Rift Valley Fever	Somalia	SOM	Eastern Africa	Africa	Afgoi, Afmado, Balad, Bardare, Beletweyne, Garbahare, Jalalaxsi, Jilib, Kismayo, Lower Juba, Luuq, Mahas, Warsheikh, Salagale					No	No			Vaccinated					2006	1/1/2006	12	19	2007	2	20	51		63		63							74.39638749
1997-0541-MYS	1997	0541		Natural	Biological	Epidemic	Viral disease		Dengue and Dengue Haemorrhagic Fever	Malaysia	MYS	South-Eastern Asia	Asia	all states					No	No			Vaccinated					1997	1/1/1997	1		1998	4	15	50		19544		19544							59.23786573
2001-0662-GAB	2001	0662		Natural	Biological	Epidemic	Viral disease		Ebola	Gabon	GAB	Middle Africa	Africa	Ogoou�-Ivindo province (Zadie department)					No	No			Vaccinated					2001	1/1/2001	11		2002	5	6	50		10		10							65.34555871
2004-0617-NGA	2004	0617		Natural	Biological	Epidemic	Bacterial disease		Cholera	Nigeria	NGA	Western Africa	Africa	Edo state					No	No			Vaccinated					2004	1/1/2004	9	16	2004	11	18	50		300		300							69.70644216
2006-0719-COG	2006	0719		Natural	Biological	Epidemic	Bacterial disease		Cholera	Congo (the)	COG	Middle Africa	Africa	Point-Noire, Kouilou, Brazzaville					No	No			Vaccinated					2006	1/1/2006	12	4	2007	4	4	50		3030		3030							74.39638749
2006-0440-TZA	2006	0440		Natural	Biological	Epidemic	Bacterial disease		Cholera	Tanzania, United Republic of	TZA	Eastern Africa	Africa	Zanzibar municipality, Pemba and Unguja Islands					No	No			Vaccinated					2006	1/1/2006	8		2006	8		50		106		106							74.39638749
2009-0645-ZWE	2009	0645		Natural	Biological	Epidemic	Viral disease		Meales	Zimbabwe	ZWE	Eastern Africa	Africa	Bubi, Bulawayo (Matebaland North); Umzingwane, Insiza (Matebaland South); Kwekwe (Midlands); Makonde, Zvimba, Chegutu (Mashonaland West); Centenary, Mt Darwin, Bindura (Mashonaland Central); Harare (Harare); SEke, Goromonzi, Marondera, Hwedza (Mashonaland West); Nyanga, Makoni, Mutare, Buhera, Chipinge (Manicaland); Gutu, Masvingo, Zaka, Bikita, Chiredzi (Masvingo)					No	No			Vaccinated					2009	1/1/2009	10		2010	2		50		1200		1200							79.17380276
2002-0170-SDN	2002	0170		Natural	Biological	Epidemic	Bacterial disease			Sudan (the)	SDN	Northern Africa	Africa	Ikotos, Isoke, Padak, Gizen, Nuba					No	No		27686	Vaccinated					2002	1/1/2002	2	5	2002	2	5	49		281		281							66.3819637
2006-0724-UGA	2006	0724		Natural	Biological	Epidemic	Bacterial disease		Meningococcal disease	Uganda	UGA	Eastern Africa	Africa	Gulu and other districts					No	No			Vaccinated					2006	1/1/2006	1	9	2006	3	5	49		551		551							74.39638749
2011-0333-MLI	2011	0333	EP-2011-000098	Natural	Biological	Epidemic	Bacterial disease		Cholera	Mali	MLI	Western Africa	Africa						No	No			Vaccinated					2011	1/1/2011	9		2011	10	14	49		1190		1190							83.01267439
2014-0526-COD	2014	0526		Natural	Biological	Epidemic	Viral disease		Ebola	Congo (the Democratic Republic of the)	COD	Middle Africa	Africa	HGR Boende, Lokolia, Watsi-Kengo, Boende moke, Lokula, Mondombe, Ikanamongo Village (Equateur province,Djera region).					No	No	7920		Vaccinated					2014	1/1/2014	8	11	2014	11	5	49	17			17							87.36629784
1997-0504-IND	1997	0504		Natural	Biological	Epidemic	Bacterial disease			India	IND	Southern Asia	Asia	Valsad, Chikali and Gandevi (Valsad district) and Vyara and Mahuva taluks (Surat district)					No	No			Vaccinated					1997	1/1/1997	7	15	1997	9	11	48		413		413							59.23786573
2005-0268-IND	2005	0268		Natural	Biological	Epidemic	Bacterial disease		Meningococcal disease	India	IND	Southern Asia	Asia	Delhi, Haryana, Chandigarh, Uttar Pradesh, Uttaranchal					No	No		12000	Vaccinated					2005	1/1/2005	5	18	2005	6	21	48		405		405							72.07141045
2010-0670-UGA	2010	0670	EP-2010-000260	Natural	Biological	Epidemic	Viral disease		Yellow Fever	Uganda	UGA	Eastern Africa	Africa	Abim, Agago, Kitgum, Gulu, Arua, Lira, Kaabong, Kotido					No	No			Vaccinated					2010	1/1/2010	11	16	2010	12	29	48		190		190							80.47228515
2011-0333-NER	2011	0333	EP-2011-000098	Natural	Biological	Epidemic	Bacterial disease		Cholera	Niger (the)	NER	Western Africa	Africa	Tillabery, Maradi Zinder, Diffa, Niamey, Dosso, Tahoua	Contamination of the Biver river and its tributaries				No	No			Vaccinated					2011	1/1/2011	9		2011	10	14	48		2130		2130							83.01267439
2009-0357-PNG	2009	0357		Natural	Biological	Epidemic	Bacterial disease		Cholera	Papua New Guinea	PNG	Melanesia	Oceania	Tewai-Siassi, Finschafen, Huon, Nawae, Kabwum, Lae, Wasu (Morobe province); Goroka, Daulo (Eastern Highlands); Mt Hagen (Western Highlands); Madang (Madang); Angoram (East Sepik)					No	Yes			Vaccinated					2009	1/1/2009	7	18	2009	11	6	47		863		863							79.17380276
2004-0048-CMR	2004	0048		Natural	Biological	Epidemic	Bacterial disease		Cholera	Cameroon	CMR	Middle Africa	Africa	Douala, Mbouda, Kouss�ri, Foumbot, Littoral and West regions	Lack of clean water				No	No			Vaccinated					2004	1/1/2004	1	1	2004	6	9	46		2924		2924							69.70644216
2004-0162-NGA	2004	0162		Natural	Biological	Epidemic	Bacterial disease		Meningococcal disease	Nigeria	NGA	Western Africa	Africa	Jigawa state					No	No			Vaccinated					2004	1/1/2004	4	2	2004	4	2	46		281		281							69.70644216
2005-0105-NGA	2005	0105		Natural	Biological	Epidemic			Acute watery diarrhoeal syndrome	Nigeria	NGA	Western Africa	Africa	Kusa (Oyo state)					No	No			Vaccinated					2005	1/1/2005	2	3	2005	3	16	46		200		200							72.07141045
2008-0572-NGA	2008	0572		Natural	Biological	Epidemic			Un-identified diseases	Nigeria	NGA	Western Africa	Africa						No	No			Vaccinated					2008	1/1/2008	11		2008	12		46		66		66							79.4563044
2010-0141-KEN	2010	0141		Natural	Biological	Epidemic	Bacterial disease		Cholera	Kenya	KEN	Eastern Africa	Africa	Marakwet, Tharaka, Kwale, Msambweni, Mombasa, Kilindini, Central Pokot, West Pokot, Narok, Langata, Kajiado, Malindi, Kilifi,					No	No			Vaccinated					2010	1/1/2010	1	1	2010	5	26	46		2834		2834							80.47228515
1996-0029-GAB	1996	0029		Natural	Biological	Epidemic	Viral disease		Ebola haemorrhagic fever	Gabon	GAB	Middle Africa	Africa	Makokou region, Libreville, Boou� area					No	No			Vaccinated					1996	1/1/1996	7	13	1997	1	18	45		15		15							57.88470588
2011-0289-ZWE	2011	0289	EP-2011-000083	Natural	Biological	Epidemic	Bacterial disease		Cholera	Zimbabwe	ZWE	Eastern Africa	Africa	Bikita, Buhera, Chimanimani, Chegetu, Chipinge, Chiredzi, Kadoma, Murewa, Mutare, Mutasa					No	No			Vaccinated					2011	1/1/2011	1	1	2011	7	17	45		1140		1140							83.01267439
1999-0506-RWA	1999	0506		Natural	Biological	Epidemic	Bacterial disease			Rwanda	RWA	Eastern Africa	Africa	Kayenzi, Nyabikenke and Rutobwe (Gitarama and Kigali Prefecture)					No	No			Vaccinated					1999	1/1/1999	9	1	1999	10	6	44		29		29							61.47366718
2005-0483-NER	2005	0483		Natural	Biological	Epidemic	Bacterial disease		Cholera	Niger (the)	NER	Western Africa	Africa	Bouza, Birni Konni, Madaoua (Tahoua and Tilaberi regions)					No	No			Vaccinated					2005	1/1/2005	7	13	2005	10	2	44		387		387							72.07141045
2006-0132-NER	2006	0132		Natural	Biological	Epidemic	Bacterial disease		Meningococcal disease	Niger (the)	NER	Western Africa	Africa	Madaroumfa, Guidan Roumdji , Say, Dogon Doutchi districts					No	No			Vaccinated					2006	1/1/2006	1	1	2006	3	26	44		570		570							74.39638749
2008-0076-CIV	2008	0076	EP-2008-000029	Natural	Biological	Epidemic	Bacterial disease		Meningitis	C�te d�Ivoire	CIV	Western Africa	Africa	Border with Burkina Faso					No	No			Vaccinated					2008	1/1/2008	1		2008	2		44											79.4563044
2010-0142-MOZ	2010	0142	EP-2010-000044	Natural	Biological	Epidemic	Bacterial disease		Cholera	Mozambique	MOZ	Eastern Africa	Africa	Gurue, Milane, Namarroi districts (Zambezia province); Pemba, Macomia, Mecufi; Montenuez, Chiure districts (Cabo Delgado province), Cuamba, Mecanhelas districts (Niassa province); Nhamatanda districts (Sofala province); Nampula city, Melama, Mecuburri districts (Nampula province); Mecuburi provinces					No	No			Vaccinated					2010	1/1/2010	1	1	2010	3	13	44		3188		3188							80.47228515
2011-0112-PRY	2011	0112	EP-2011-000035	Natural	Biological	Epidemic	Viral disease		Dengue	Paraguay	PRY	South America	Americas	Alto Parana, Metropolitan Areas of Asuncion, Concepcion, Amambay, San Pedro, Cordillera, Paraguari, Central, Guaira, Caazapa, Caaguazu, Canindeyu, Itapua, Neembuco, Misiones, Presidente Hayes, Alto Paraguay, Boqueron					No	No			Vaccinated					2011	1/1/2011	1		2011	6		44		16264		16264							83.01267439
2002-0858-CAN	2002	0858		Natural	Biological	Epidemic	Viral disease		Acute respiratory syndrome (SARS)	Canada	CAN	Northern America	Americas	Ontario, British Columbia					No	No			Vaccinated					2003	1/1/2003	2	23	2003	6	12	43		208		208							66.3819637
2006-0679-UGA	2006	0679		Natural	Biological	Epidemic	Bacterial disease		Cholera	Uganda	UGA	Eastern Africa	Africa	Northern, Western regions and Kawempe, Makindye, Rubaga, Central, Nakawa, Wasiko (Kampala)					No	No			Vaccinated					2006	1/1/2006	4	16	2006	12	31	43		403		403							74.39638749
2008-0100-KEN	2008	0100		Natural	Biological	Epidemic	Bacterial disease		Cholera	Kenya	KEN	Eastern Africa	Africa	Mandera district					No	No			Vaccinated					2008	1/1/2008	2		2008	2		43											79.4563044
2009-0543-MOZ	2009	0543		Natural	Biological	Epidemic	Viral disease		Typhoid fever	Mozambique	MOZ	Eastern Africa	Africa	Neno, Tsangano districts					No	No			Vaccinated					2009	1/1/2009	5	5	2010	3	8	43		466		466							79.17380276
2014-0530-MOZ	2014	0530		Natural	Biological	Epidemic	Bacterial disease		Cholera	Mozambique	MOZ	Eastern Africa	Africa	Tete (city),Moatize, Mutarara, Caia, Quelimane (city), Cuamba, Lalaua, Mecuburi, Nampula (city), Murrupula, Meconta, Memba, Lichinga (city), Lago.					No	No			Vaccinated					2014	1/1/2014	12	25	2015	3	2	43	5118			5118							87.36629784	2		21891;21893;21894;21895;21902;21907;21908;21909;21923;21942;21943;65259;65264;65266
2004-0515-VNM	2004	0515		Natural	Biological	Epidemic	Viral disease		Avion Influenza H5N1	Viet Nam	VNM	South-Eastern Asia	Asia	Tay Ninh, Tra Vinh, Tien Giang, Hau Giang, Hanoi, Thai Binh, Bac Lieu, Long An, Dong Thap, Ha Tay provinces					No	No			Vaccinated					2004	1/1/2004			2005	11	14	42		51		51							69.70644216
2005-0050-CMR	2005	0050		Natural	Biological	Epidemic	Bacterial disease		Cholera	Cameroon	CMR	Middle Africa	Africa	Douala, Littoral, West and South-West provinces					No	No			Vaccinated					2005	1/1/2005	1	3	2005	5		42		1400		1400							72.07141045
2006-0551-COD	2006	0551		Natural	Biological	Epidemic	Bacterial disease			Congo (the Democratic Republic of the)	COD	Middle Africa	Africa	Haut Uele district (Oriental province)					No	No			Vaccinated					2006	1/1/2006	7	31	2006	10	8	42		584		584							74.39638749
1999-0468-AGO	1999	0468		Natural	Biological	Epidemic	Viral disease		Polio	Angola	AGO	Middle Africa	Africa	Luanda					No	No		634000	Vaccinated					1999	1/1/1999	1	1	1999	4	27	41		620		620							61.47366718
2002-0566-MWI	2002	0566		Natural	Biological	Epidemic	Bacterial disease		Cholera	Malawi	MWI	Eastern Africa	Africa	Nkhotakota					No	No			Vaccinated					2002	1/1/2002	5	1	2002	8	26	41		773		773							66.3819637
2002-0685-COD	2002	0685		Natural	Biological	Epidemic	Bacterial disease		Cholera	Congo (the Democratic Republic of the)	COD	Middle Africa	Africa	Babamka, Bakamaleka, Kambanga, Tshilunde, Tshilenge, Katende, Miabi (Mbuji-Mayi, Kasai-Oriental province)					No	No			Vaccinated					2002	1/1/2002	10	16	2002	10	20	41		353		353							66.3819637
2005-0813-KEN	2005	0813		Natural	Biological	Epidemic	Viral disease			Kenya	KEN	Eastern Africa	Africa	Nairobi, Wajir, Ijara, Tana River, Isiolo, Marsabit, Mandera, Moyale					No	No			Vaccinated					2005	1/1/2005	11		2006	4		41		1600		1600							72.07141045
1998-0592-COM	1998	0592		Natural	Biological	Epidemic	Bacterial disease		Cholera	Comoros (the)	COM	Eastern Africa	Africa	Grande Comore and Mayotte islands				Yes	No	No			Vaccinated					1998	1/1/1998	2	16	1998	8		40		3200		3200							60.15741089
2003-0268-HTI	2003	0268		Natural	Biological	Epidemic	Viral disease		Typhoid fever	Haiti	HTI	Caribbean	Americas	Grand Bois area					No	No			Vaccinated					2003	1/1/2003	4		2003	5		40		200		200							67.88889569
2003-0716-TGO	2003	0716		Natural	Biological	Epidemic	Bacterial disease		Cholera	Togo	TGO	Western Africa	Africa	Lome, Noepe, Maritime region	Lack of fresh water supplies, use of contaminated lagoon			Yes	No	No			Vaccinated					2003	1/1/2003	12	29	2004	3	28	40		790		790							67.88889569
2003-0558-ZWE	2003	0558		Natural	Biological	Epidemic	Bacterial disease		Cholera	Zimbabwe	ZWE	Eastern Africa	Africa	Chunga, Manyoro (Binga district), Mola (Kariba district, Matabeleland province), Nyaminyami (Mashonaland province)	Unsafe drinking water				No	No			Vaccinated					2003	1/1/2003	10	9	2003	12	14	40		750		750							67.88889569
2005-0138-CIV	2005	0138		Natural	Biological	Epidemic	Bacterial disease			C�te d�Ivoire	CIV	Western Africa	Africa	Bouna region					No	No			Vaccinated					2005	1/1/2005	1		2005	3		40		210		210							72.07141045
2005-0195-ETH	2005	0195		Natural	Biological	Epidemic	Bacterial disease			Ethiopia	ETH	Eastern Africa	Africa	Tigray, Afar, Benshangul-Gumuz, Oromiya regions					No	No			Vaccinated					2005	1/1/2005	4		2005	4		40		433		433							72.07141045
2005-0663-GHA	2005	0663		Natural	Biological	Epidemic	Bacterial disease		Cholera	Ghana	GHA	Western Africa	Africa	Accra, Ashanti, Central, Eastern, Northern, Western, Upper East regions					No	No			Vaccinated					2005	1/1/2005	11		2005	12		40		2248		2248							72.07141045
2006-0135-CIV	2006	0135		Natural	Biological	Epidemic	Bacterial disease		Meningococcal disease	C�te d�Ivoire	CIV	Western Africa	Africa	S�gu�la, Korogo, Boundiali, Bouak�, Tingrela					No	No			Vaccinated					2006	1/1/2006	2	25	2006	2	25	40		90		90							74.39638749
2006-0670-SOM	2006	0670		Natural	Biological	Epidemic				Somalia	SOM	Eastern Africa	Africa	Puntland (including Nugal region), Jilib (Lower Juba region), Marerey (Middle Juba region)					No	No			Vaccinated					2006	1/1/2006	9		2006	11		40		5733		5733							74.39638749
2012-0081-COD	2012	0081		Natural	Biological	Epidemic	Bacterial disease		Cholera	Congo (the Democratic Republic of the)	COD	Middle Africa	Africa	Logo, Angumu, Mahagi, Nyarambe (Bunia, Orientale province)					No	No			Vaccinated					2012	1/1/2012	3		2012	4		40		600		600							84.7304789
2005-0411-CHN	2005	0411		Natural	Biological	Epidemic	Bacterial disease		Septicaemia	China	CHN	Eastern Asia	Asia	Ziyang City area (Sichuan province), Guangdong, Hainan, Jiangsu provinces					No	No			Vaccinated					2005	1/1/2005	6	24	2005	8	20	38		168		168							72.07141045
2005-0508-COD	2005	0508		Natural	Biological	Epidemic	Bacterial disease		Penumonic plague	Congo (the Democratic Republic of the)	COD	Middle Africa	Africa	Maniema province					No	No			Vaccinated					2005	1/1/2005	7	29	2005	9	5	38		1300		1300							72.07141045
2012-0358-GHA	2012	0358		Natural	Biological	Epidemic	Bacterial disease		Cholera	Ghana	GHA	Western Africa	Africa						No	No			Vaccinated					2012	1/1/2012	1	1	2012	9	1	38		4975		4975							84.7304789
2012-0415-GHA	2012	0415	EP-2012-000034	Natural	Biological	Epidemic	Viral disease		Menigitis	Ghana	GHA	Western Africa	Africa	Builsa, KND, KNW, Bawku M., Bolga M, Bongo, Garu, Talensi N					No	No			Vaccinated					2012	1/1/2012	1	1	2012	7	16	38		466		466							84.7304789
2002-0858-TWN	2002	0858		Natural	Biological	Epidemic	Viral disease		Acute respiratory syndrome (SARS)	Taiwan (Province of China)	TWN	Eastern Asia	Asia						No	No			Vaccinated					2003	1/1/2003	2	25	2003	6	15	37		309		309							66.3819637
2003-0643-COD	2003	0643		Natural	Biological	Epidemic			Acute diarrhoeal syndrome	Congo (the Democratic Republic of the)	COD	Middle Africa	Africa	Lomela (Kasai Oriental)					No	No			Vaccinated					2003	1/1/2003	12	24	2003	12	24	37		184		184							67.88889569
1997-0545-LKA	1997	0545		Natural	Biological	Epidemic	Bacterial disease		Cholera	Sri Lanka	LKA	Southern Asia	Asia	Colombo					No	No			Vaccinated					1997	1/1/1997	9		1998	11	13	36		1695		1695							59.23786573
2007-0561-UGA	2007	0561	EP-2007-000219	Natural	Biological	Epidemic	Viral disease		Ebola Haemorrhagic Fever	Uganda	UGA	Eastern Africa	Africa	Kykyo, Kabango, Ntandi, Butolya, Bugharama, Kizufo, Buyaya, Butantagua, Bulhambago, Bundimwali I, Bugharama II, Bulhambaghiri (Bundibugyo District), Kabarole, Kasese, Masindi, Hoima, Kampala, Kibaale				Yes	No	No			Vaccinated					2007	1/1/2007	8	20	2008	2		36		176		176							76.5186792
2012-0324-COD	2012	0324	EP-2012-000143	Natural	Biological	Epidemic	Viral disease		Ebola	Congo (the Democratic Republic of the)	COD	Middle Africa	Africa	Haut-U�l� district (Province Orientale)					No	No			Vaccinated					2012	1/1/2012	8	17	2012	10	19	36	33			33							84.7304789
2015-0409-KOR	2015	0409		Natural	Biological	Epidemic	Viral disease		MERS-CoV	Korea (the Republic of)	KOR	Eastern Asia	Asia						No	No			Vaccinated					2015	1/1/2015	5		2015	6		36	185			185							87.46993221
2001-0125-SAU	2001	0125		Natural	Biological	Epidemic	Bacterial disease		Meningococcal disease	Saudi Arabia	SAU	Western Asia	Asia						No	No			Vaccinated					2001	1/1/2001	2	9	2001	3	22	35		74		74							65.34555871
2003-0270-UGA	2003	0270		Natural	Biological	Epidemic	Bacterial disease		Cholera	Uganda	UGA	Eastern Africa	Africa	Bundibugyo district					No	No			Vaccinated					2003	1/1/2003	3		2003	4		35		242		242							67.88889569
2006-0022-RWA	2006	0022		Natural	Biological	Epidemic	Bacterial disease		Cholera	Rwanda	RWA	Eastern Africa	Africa	Kubuga, Kigali city, Bugsera (Gashora, Nyamata)	Use of untreated water				No	No			Vaccinated					2006	1/1/2006	1		2006	1	10	35		300		300							74.39638749
2008-0425-NGA	2008	0425		Natural	Biological	Epidemic	Bacterial disease		Cholera	Nigeria	NGA	Western Africa	Africa	Madurdi, Oturkpo towns (Benue State)	Unhygienic conditions, water				No	No			Vaccinated					2008	1/1/2008	3		2008	3		35											79.4563044
2012-0261-UGA	2012	0261	EP-2012-000124	Natural	Biological	Epidemic	Viral disease		Ebola	Uganda	UGA	Eastern Africa	Africa	Kibale district					No	No			Vaccinated					2012	1/1/2012	8	3	2012	8	24	35	116			116							84.7304789
2005-0058-COD	2005	0058		Natural	Biological	Epidemic	Bacterial disease		Cholera	Congo (the Democratic Republic of the)	COD	Middle Africa	Africa	Bukavu, Uvira (Lake Kivu area)					No	No			Vaccinated					2005	1/1/2005	1	17	2005	1	30	34		2152		2152							72.07141045
2005-0735-ETH	2005	0735		Natural	Biological	Epidemic	Viral disease			Ethiopia	ETH	Eastern Africa	Africa	Afar, Somali regions					No	No			Vaccinated					2005	1/1/2005	7		2005	12		34		531		531							72.07141045
2006-0060-COD	2006	0060		Natural	Biological	Epidemic	Bacterial disease		Cholera	Congo (the Democratic Republic of the)	COD	Middle Africa	Africa	North Katanga					No	No			Vaccinated					2006	1/1/2006	1		2006	1		34		770		770							74.39638749
2014-0401-CMR	2014	0401		Natural	Biological	Epidemic	Bacterial disease		Cholera	Cameroon	CMR	Middle Africa	Africa	Guider, Mayo-Oulo, Figuil, Pitoa, Bib�mi, Touboro, Garou I, Gaoua II, Gashiga, Golomb�, Rey Bouba, Tcholir�					No	No			Vaccinated					2014	1/1/2014	8	18	2014	8	28	34		376		376							87.36629784
1999-0716-BOL	1999	0716		Natural	Biological	Epidemic			Yellow Fever	Bolivia (Plurinational State of)	BOL	South America	Americas	Santa Cruz department					No	No			Vaccinated					1999	1/1/1999	1		1999	6		33		68		68							61.47366718
2001-0409-IND	2001	0409		Natural	Biological	Epidemic	Bacterial disease		Cholera	India	IND	Southern Asia	Asia	Orissa State	floods				No	No			Vaccinated					2001	1/1/2001	7	7	2001	8		33		34078		34078							65.34555871
2001-0728-SOM	2001	0728		Natural	Biological	Epidemic	Bacterial disease		Meningococcal disease	Somalia	SOM	Eastern Africa	Africa	Hargeisa town					No	No		67681	Vaccinated					2001	1/1/2001	10	13	2002	1	28	33		111		111							65.34555871
2002-0858-SGP	2002	0858		Natural	Biological	Epidemic	Viral disease		Acute respiratory syndrome (SARS)	Singapore	SGP	South-Eastern Asia	Asia	Singapore					No	No			Vaccinated					2003	1/1/2003	2	25	2003	5	5	33		205		205							66.3819637
2011-0089-COD	2011	0089		Natural	Biological	Epidemic	Viral disease		Measles	Congo (the Democratic Republic of the)	COD	Middle Africa	Africa	Katanga province					No	No			Vaccinated					2011	1/1/2011	1		2011	3		33		6524		6524							83.01267439
2011-0294-COG	2011	0294	EP-2011-000075	Natural	Biological	Epidemic	Viral disease		Measles	Congo (the)	COG	Middle Africa	Africa	Pointe Noire, Bouenza					No	No			Vaccinated					2011	1/1/2011	6		2011	6		33		687		687							83.01267439
[truncated: 12,701 more rows]
[truncated: 1 more columns]
